# Supplementary material for: Metabolic Disturbance and Th17/Treg Imbalance Are Associated With Progression of Gingivitis
Source: Front Immunol. 2021 Jun 21;12:670178. doi: 10.3389/fimmu.2021.670178 (PMC8257051; doi:10.3389/fimmu.2021.670178)
Supplement: Supplementary file 2 [file Table_1.xlsx]

## Sheet: 原始数据
NO.	mz	rt	GIN1	GIN2	GIN3	GIN4	GIN.5	GIN.6	GIN.7	GIN.8	GIN.9	GIN.10	GIN.11	GIN.12	GIN.13	GIN.14	GIN.15	GIN16	GIN17	GIN18	GIN.19	HC1	HC2	HC3	HC4	HC5	HC6	HC7	HC8	HC9	HC10	HC11	HC12	HC13	HC14	HC15	HC16	HC17	HC18	HC19
1	34.9575	382.538	2298.63	520.606	699.789	504.389	884.764	484.13	685.488	237.666	467.93	2415.68	664.244	2026.39	493.95	2190.24	2164.26	777.421	1973.14	369.045	974.307	2197.83	2383.24	0	1911.31	2569.76	419.535	2109.02	505.536	2230.29	401.982	1890.43	455.141	1535.14	1106.83	1037.15	1985.84	624.49	1584.15	2121.77
2	37.0314	365.635	13324.7	12505.7	13599.6	17049	11579.4	12824.9	11251.3	12279.7	15248.3	12996.1	14659.6	15680	13408.2	14971.2	14250	13485.1	12594.8	0	13793.6	14736.4	13610.5	135893	0	0	15337.5	15505.9	16338.6	14246.8	11517.5	13681.8	9294.22	11471.7	16241.2	12598.5	13612.5	13180.1	13142.6	13239.2
3	38.0448	435.288	18235.3	16649.9	16619.1	15817.2	15380.5	16608.3	16045.7	14664.7	15146.1	13179.7	14205.7	14599.5	14123.2	13936.9	13897.9	14512.7	13157.9	14444.4	15136.5	13302.8	15867.1	84786	12885.8	13805	13248.1	12395.2	17066.3	13404.5	12301.3	12612.8	13343.5	12552.3	12972.5	10943.3	11595.4	13599	10173.9	11419
4	38.0449	365.348	17618.1	16988.4	13505.7	18826.5	18061.4	18409.6	15875.5	17101.7	19082.1	0	16672.6	18703.7	18453.5	19999.9	19681.6	0	0	17617.8	15611.2	17258.1	19895.4	198062	0	0	20055.4	0	20456	18254.8	20404.9	16981.8	20094.7	0	18123.2	12503.7	18185.3	14379.5	0	17866
5	39.0694	1881.09	48304.7	37565.4	42417.2	37758.4	33511.5	31804.2	33300.5	32259.8	35586.2	31090.6	35915.8	28697.7	31211.5	38352.4	42018.4	40536	36912.4	37554.2	32554.5	33881.8	31139.2	9174.02	31648.3	40816.4	38012.2	35055.5	31909.8	39316.4	38970	38546.3	36795.6	33878.4	32361.1	32899.7	39860.6	36028.7	41265.5	38111.8
6	39.0617	2002.37	38785.6	29579.6	36045.2	39226	29116.2	28154.7	40706.3	37587.3	28966.9	23019.9	31256.6	24033.2	26371.3	29673.2	29771.9	30394.5	29182.7	29509.3	25896.8	25881.8	24510.1	10268.4	25185.8	30564	28951.2	25216.9	22807	28579.3	27621.4	29122.9	29342.8	26341.5	23856	23767.3	29124.4	26618.7	30863.9	28901.4
7	39.0518	2222.8	43055	40264	37337	35937.7	36811.8	32755	29904.4	30745.6	28501.9	28016.5	34233.2	29578.7	28858.3	38108.6	30214.4	37138.8	31542.7	35234.7	24651.3	34130.4	24682.5	10846.6	24363.1	29838.5	32538.9	31779.8	24634.4	30853.3	33545.5	35952.4	26362.6	37441	34823.7	19825.4	35588.1	34662.4	32631.8	39289.6
8	39.0656	1643.95	87420.2	79489.3	82465.3	68345.8	106478	57912.1	70087.9	66951.9	73661.3	42899.9	40054.1	37182.9	44070.6	69577.4	61653.2	76360.2	40190.8	61741.3	36569.1	53539.2	34252.3	23235.7	48853.8	73026.4	73197.4	97035.9	61607.7	86357.9	89270.5	87239.4	40948.3	74777.6	59445	40078.9	82571.1	84823.4	72169.6	76584.2
9	39.0804	1490.7	63268.1	49813.3	61551.6	55363.4	61608.8	42845.1	50742.1	46278	44137	37599.7	46899.7	30209.7	38904.3	52810.5	49868.5	58870.5	52511.6	48995.3	28673.4	46067.5	32465	13052.2	46070.7	59206.8	54094.6	56855.3	45526.4	55149.4	63130.2	62902.8	35959	56111	52024.2	34493.9	66958.3	54634.9	55198.5	59357.4
10	41.0964	1490.8	479227	368928	466716	405341	456536	311873	368339	340558	315872	273674	354209	206928	274870	406122	372418	444656	392027	367459	187239	338193	231667	40846.1	330412	448199	412592	429880	329251	405586	473626	483763	247788	419314	387428	243456	507466	409099	411433	436143
11	41.0954	1881.04	453720	358392	399360	360227	309913	299652	291964	285836	326956	285601	323698	256795	284417	366954	396516	394833	365175	368013	306010	317691	300621	28503.3	296857	390249	361901	315575	293207	378761	358330	374644	361084	310126	281776	302504	368861	333200	387176	350273
12	41.0943	2002.35	339757	267082	329970	317428	253036	251988	311799	295090	252491	210267	269123	202113	225251	272068	296352	282374	267684	271044	226595	225668	213281	28982.7	210395	276351	258168	221607	213266	275609	257862	267901	253453	232314	211491	224401	266303	239819	284143	247935
13	41.0953	1643.86	646015	556506	587753	487270	711380	396061	482561	458661	493443	220692	309226	180710	217143	504911	338837	550830	319040	432083	225700	371852	167740	77443.1	251835	367870	504008	638855	408397	577871	598927	607920	284107	374448	303723	289878	602680	578141	517345	540528
14	41.0901	2218.96	190605	179113	169679	153379	159044	161423	149817	149359	143075	127936	163415	143711	114916	170376	146194	165196	115505	174329	138759	168393	108271	35334.4	113889	140504	158199	178059	117283	163192	155778	172884	133040	218838	147595	79106.8	161231	151632	165140	171767
15	42.0941	1490.8	107824	81957.8	106684	93897.7	104883	70705.5	84431	77135.7	68996.1	60879	82164.8	48071.1	62008.7	91566.1	84998.8	99719.2	86574.5	82899.7	42605.2	76043.9	54062.3	11410.4	75485.6	100858	94537.1	94775.5	73292.3	92789.2	104902	109037	55817.5	95740.1	87326	54633.9	115660	93866.7	92899.6	98810.4
16	42.094	1881.08	117521	90142.9	98635.9	90870.9	80745.5	78027.1	74110.6	75316.1	84733.2	72295.3	83704.7	66467.2	73521.9	93638.9	101270	101100	93020.2	95120.7	79918.4	81758.5	77034.5	7246.34	78166.5	101425	93977.9	78699.6	75933.3	96441.1	94706.9	95011	92919.3	77999	72740.6	78200.1	92942.2	85133.3	99912.6	85430.2
17	42.0919	2002.35	90464.7	70215.6	86457.1	82472.9	63462.1	64677.3	77137.7	73555.4	67529.2	57187.8	71288.9	53306	58430.4	70259.4	78079.2	74929.5	71617.9	70798.6	60125.2	59602.6	57757.7	7126.83	56791.4	75770.3	70114.8	58043.9	57396.6	71930.1	67322	71368.5	67410.7	62159.6	54548.8	60782	71406.7	64813.2	76537.3	66709.1
18	42.0924	374.506	238756	286188	289792	302907	276000	179887	198276	40061.6	156788	146569	298695	190187	206431	133840	173869	137095	145281	157892	230273	178561	221809	0	200213	233328	156577	147790	215505	171373	184470	224054	76660	130728	149414	122244	139905	155651	135832	152970
19	42.0905	1643.71	156481	125118	88184.5	114886	147356	90325.7	104763	106842	107903	78405.9	74023	42269	71749.9	115206	110260	125106	73798.3	109620	55107.7	81669.1	60465.1	18737	82475.3	84105.9	106953	134175	78802.2	124855	128576	133460	69775.8	84731.7	71293.3	71841.8	93016.9	122605	119635	120727
20	43	694.725	129900	130605	280361	400241	172720	188539	136787	116426	247181	138408	205605	161539	103733	323271	69819.7	137041	98099	183316	27967.1	78101	25586	12368.2	38125.5	105722	123775	147243	232809	178190	119164	156082	52016	276838	211172	50067.8	183338	63435.9	149721	174261
21	43.0984	1490.8	668766	507124	645908	559490	626099	428673	499128	466540	438157	379223	488537	285223	381880	558927	514750	612027	537186	508622	263808	465030	328864	42753	457677	613387	564176	588248	455066	554835	651170	666193	344535	577743	529171	340875	694686	563852	562248	591858
22	43.0986	1881.07	909490	699228	789002	706213	611523	584916	572329	554070	634922	556210	636863	501508	565224	727543	789285	773330	719127	727535	597984	621766	589922	31805.4	588007	770356	705883	614381	579352	738994	711704	735741	712925	612101	559538	603516	727707	657225	761884	686574
23	43.0984	2002.35	736676	572747	665210	622925	525207	504228	555851	522113	535184	451148	557807	424637	472799	588816	638107	616837	586983	589956	484743	485051	465564	39212	449311	602653	558954	473932	461814	583214	552371	580408	545952	504864	458464	489337	581029	521450	606956	538165
24	43.0973	1643.86	630976	505295	613029	491752	767996	378822	439198	420491	574763	336895	473313	271557	335844	526911	486361	565873	492636	486159	210185	361147	265550	49788.7	385824	550309	459134	696784	372695	644006	528913	649819	266868	564642	472400	314841	617758	503513	486543	526159
25	43.0859	462.223	300159	352218	799774	1.52113e+06	286960	317646	807558	856833	399574	212400	358989	240239	566773	219753	252913	227620	377643	325118	267953	408507	388978	18888.8	678636	425853	491210	474468	377154	533398	572549	558196	364780	405190	458151	177511	554929	735462	439633	485362
26	44.0248	694.327	274819	189630	409034	464442	233262	311336	224923	174548	334336	209319	317720	210061	200694	285026	179571	283336	150072	237588	40578	119403	54186.1	36986.9	57660.5	151925	222518	360444	307386	230562	201978	353195	120073	407038	378064	106993	380372	134191	231165	370605
27	44.0819	462.466	98249.3	128550	297050	595311	111303	121028	312488	331363	150530	78243.1	135038	89700.8	215360	77342.1	88685.5	77748	133295	113246	98558.6	151344	145558	34343.4	256806	158553	182830	176152	136928	198378	211370	206669	136931	146543	171220	59288.5	200317	267408	156073	173298
28	44.0783	1359.68	205713	168497	193980	96535.2	236352	238606	148093	147219	217127	114382	243291	138399	70717.8	138192	125856	143954	112188	168992	169714	175319	113675	22927.4	113628	129653	171029	156796	105320	150956	259507	166103	147545	166258	262443	84115	243539	226223	160827	214373
29	44.0512	374.053	113172	86097.6	86475.6	185385	92914.9	144578	149025	136157	56351.7	53749.1	131499	95441.4	66881.1	52531.9	62732.2	49867	53394.1	53594.1	86508.4	61340.5	71860.6	80462.5	66167.2	74642.8	58242	56795.7	65402.3	69990	62902.9	73556.3	64732.4	51434.5	54797.6	46854.6	55057.6	52584.4	50731.2	60274.4
30	45.0265	694.056	560559	369339	831933	953504	469094	637277	453171	357533	689544	421409	642053	424043	405803	583017	353759	571246	292893	478924	71801.3	231448	101746	92697	99579.7	293250	441134	729512	618704	462542	405438	713365	230973	822966	760221	201399	791588	263613	472713	756778
31	45.0079	373.895	290099	345468	345484	358306	333105	234200	248449	98759.2	204407	188080	365750	391238	252185	174385	224597	181286	182383	202313	287859	227999	268542	736454	241589	288225	203590	197013	269271	217951	233163	265325	151573	179683	186186	161936	183343	195680	177658	223901
32	45.0277	561.567	190629	256918	190928	348025	302424	398611	361474	378442	166778	139913	327036	236969	223491	141113	207292	125402	128150	134358	99224.2	96039	62600	90737.2	64898.6	99552.6	116721	122902	193115	207882	144800	234699	246883	123614	175168	103826	140789	184058	143217	181881
33	45.0492	462.604	463896	642948	1.63242e+06	3.24336e+06	524952	582879	1.68632e+06	1.76409e+06	776432	361153	671029	431165	1.15676e+06	356235	438597	370711	693115	580938	469393	785208	755218	99497.3	1.39133e+06	819257	968947	923714	701670	1.03002e+06	1.13503e+06	1.09679e+06	669611	786576	901007	269148	1.08207e+06	1.46021e+06	825362	924943
34	45.0825	1359.68	1.04803e+06	888839	983253	434520	1.27584e+06	1.29529e+06	734490	753671	1.16768e+06	561078	1.29768e+06	714005	305577	693309	636969	738610	550286	889940	883757	931458	553510	15847.9	525225	622958	878989	826605	507303	747705	1.40632e+06	887303	743578	875739	1.47809e+06	401397	1.31462e+06	1.22819e+06	841101	1.20219e+06
35	46.0259	694.235	123978	81181.6	185292	211381	99688.1	141782	96264.9	76469	153545	90377.5	142316	92157.3	87395	126041	80563.6	125442	64066.9	105629	12178.2	49985.9	19356.4	4990.37	22607.5	64167.8	94781.2	160369	135138	101110	89628.5	156004	48555.4	183770	170471	43684.5	171605	56051.8	102785	165494
36	46.0285	374.571	25884.9	30216.7	30638.6	31711.9	27656.7	20924	21516	7895.03	18732.1	17848.7	31719.1	34014.7	21860.2	16722.2	21857.8	14641.3	18254.5	19441.7	25154.7	21333.7	24263	16188	22312.3	25689.4	18003.6	18054.1	23365.1	21217.8	19305.4	24760.4	13017.3	16853.6	17234.8	14341.3	16577.5	15894.6	17616.1	18791.2
37	46.0557	462.61	34206.9	45154.9	114527	234150	38339.9	42881.7	121846	126829	55842.7	25628.4	48211.7	30867	82484.5	25347.3	31278.2	26693.6	49574.9	42265.7	36232.2	56794.2	55253.2	4585.7	99656.2	56202.9	69364.1	67501.6	49856.1	72660.8	82938.4	78430.7	50118.7	55932.2	64208.8	19265	78385.5	103022	57532.9	65495.3
38	46.0684	1359.53	71066.5	58955.8	66831.1	28202	85590.4	85535.2	49359.9	51755	75987.6	37190.5	84812.2	47240.3	20080.2	45804.8	42209.9	48624.2	35594	59158.6	58963.9	62020.3	35337.8	740.903	33334.3	40294.5	57089.3	53871.1	33476.3	50804.2	96277	58230.2	48839.2	57006.3	96517.2	26657.2	84173.2	80717.3	56843.3	77913.5
39	47.003	462.868	99291.9	135587	333835	674377	112418	128660	358241	381678	165855	75730.3	143403	92274.4	245867	74434.3	88980.2	74011.8	143438	119084	104394	163380	158102	56888	288960	173293	202623	194987	144651	215866	237179	227585	152901	164153	188110	57662.7	224982	301891	171049	194047
40	46.9966	1490.66	61623.9	47291.7	61628.9	54169.5	59143.4	43070.6	49558.3	44219.6	41772.8	35069.8	47364.4	28316.3	36692.1	53715.9	47392.5	56403.7	52184.5	46996.3	23450.7	43269.9	29354.7	4126.97	41748.3	60570.7	54502	57776.3	43858.4	54200	59996.2	63858.8	31202.6	54137.9	51534.1	30829.6	64225.6	53065.8	52141.2	57598.3
41	47.0389	1359.7	89945.2	77899.8	83760.5	43410.4	107093	110424	63628.8	66046.4	98440.6	48786.7	109963	63205.6	28015.9	62683	54740.3	62114.2	48049.9	79019.2	74282.7	78356.9	47071.9	2631.19	46881.9	54271.4	76719.4	68266.9	45798.6	65452.5	117241	75821.5	62279.5	75109.7	123267	36284.5	110931	102341	74714.8	98203.3
42	46.9971	374.96	117836	137827	136699	143711	131323	88229.8	97888.2	29826.9	74066	74937.9	141722	98196.4	100028	67831.4	85204.7	66527.8	73050.5	76418	106948	88063.1	102409	49698.2	97832.3	111879	77127.8	71921.2	100772	89729.5	85079.1	108316	44963	65699.5	69580.6	60513.8	67403.7	72797.1	66359.7	75859.7
43	47.0109	694.235	104900	70036.5	157155	178799	85190.5	118884	86297	68688	128176	79242.4	119279	80568.1	74530.1	110634	68850.1	108110	56582.9	90082.6	13931.8	44982.7	20468.3	16177.3	22276.6	58786	86439.2	138211	117138	89297.2	77347.3	132904	44593	154435	140138	41320.2	146705	51089.3	88262.2	142152
44	48.0188	462.949	6353.51	6908.4	16719.4	33363.8	6473	6720.55	17520.9	18694	9460.28	4829.39	7477.6	6043.98	11862.5	5420.27	5978.76	4329.97	8192.53	6526.06	6298.1	9151.4	9394.7	2999.14	14844.3	9234.81	10595.8	11065	8539.65	10869.2	12901.4	12334.7	8450.06	9132.16	10541.7	4221.94	11852.1	15504.4	8557.49	10023
45	48.0181	376.185	11040.3	10328	10074.8	11780.1	9749.23	7844.11	8841.47	3846.29	7393.64	9710.23	10405.8	10453.1	7644.06	9102.99	9981.34	7295.65	9790.94	5955.93	8639.85	10387.3	10040.8	36223.2	11081.5	11925.2	6744.5	9432.48	8713.71	8903.13	7447.09	11525.4	4245.35	7901.48	8443.6	6112.35	8456.24	7315.45	8623.6	8451.1
46	47.9812	694.725	8036.38	5130.59	9670.24	11875.7	5259.73	8251.94	6789.4	5088.53	7929.84	6253.06	7676.06	6641.15	4806.71	7783.09	4777.9	7501.55	4625.8	6891.69	1570	2900.69	1830.32	2457.2	2091.26	4401.84	5911.43	10257.3	7351.7	6414.9	5382.66	8720.84	2760.17	10851.7	8598.23	3626.78	10589.3	3516.08	6303.07	9691.16
47	49.016	373.988	70345.6	69123.2	67497.6	67601.8	68096.4	52135	58569.5	28790	51049.2	58194.6	71423.3	64582.7	58108	58557.2	63109.3	49574.2	59549.3	47613.3	63548.4	63562	69855.1	239398	64397.3	68175.6	49850.1	59400.7	58110.4	59685.2	55050.1	70789.6	43457.8	55826.7	57061.8	48593.4	54993.8	48452.2	52302.7	59065
48	50.0354	368.428	184477	175559	168621	195061	196079	188359	188905	169243	193521	165748	192822	177665	170586	155072	157027	146877	161667	147922	178391	156414	165220	1.23559e+06	172095	157188	157739	159276	169974	166452	151393	167686	172204	158317	167008	145511	148344	146953	139337	157845
49	51.0437	365.777	174390	165030	164743	175277	181421	169618	165962	167178	157001	160593	172900	166500	161091	165252	152672	153600	162835	154617	162855	162850	167756	1.59202e+06	173133	158304	164295	155432	169353	159295	153912	164585	159519	158733	163051	142454	153509	152604	147307	155426
50	52.0236	694.699	155929	111906	199890	223457	145728	170024	132822	85420.7	174320	130491	166732	124694	128891	158660	114085	154530	111572	141322	66434.2	97032.5	80340.8	132231	78634.1	100097	132406	177410	164723	131698	124656	172053	89447.2	192500	188125	84257.5	186190	97007.7	126456	180891
51	52.0466	463.245	140430	103709	234240	382221	151484	156945	238745	253364	167456	130739	154307	136565	196593	138146	128624	133594	164157	146683	140932	166605	177113	253034	224406	171936	185182	176495	168857	182720	194160	186778	160698	166271	168959	119771	182243	213410	153756	171861
52	52.0541	365.152	266913	274174	273834	269844	289996	276964	262048	272184	263447	262355	261538	255281	269512	279425	239806	262870	266989	257584	256584	263541	278960	2.21797e+06	276299	250070	266603	249272	292112	264262	260570	270666	266155	269197	258260	247128	254635	253859	228804	249113
53	53.0712	1359.72	47803.1	38073.4	43964.7	22052.4	51763.9	50561.3	32811.9	33506.2	47670.4	25078.1	51936.2	30708.2	17469.3	31934.9	27296.6	34659.9	25793.1	37775.3	36787.7	40991.7	26738.8	7392.39	24589.7	29572	39000.4	35222.5	25130.4	31274.6	58983.5	36327.8	32336.9	38609.1	57587.8	19979.7	54944.3	49900.1	36592.7	49798.2
54	53.0092	462.418	29655.2	29328.8	64286.5	110203	26272.8	27802.1	62766.9	63253	36430.1	23128.8	32639.7	24515.6	42789.4	22710.8	25633.3	25590.1	30710.2	28588.5	26711.3	33784.8	37441.3	33268	56594.5	37324.6	41834.8	40164.1	37141.9	44827.9	43359.1	48024.4	31543.9	36757.7	38825.5	21187	43982.5	55448	34540.7	40559.1
55	53.0238	372.27	44216.9	47253.7	36677.8	43564.3	51740.4	39858.8	37640.6	33160.4	39638	38229.3	49495.4	42939.8	42843.5	27468.7	38422	35846.2	39443.4	37198.5	34636.8	39730.5	44472.8	256030	44318.2	40462.8	37449.6	28445	43986	27032.6	38519.5	32614.8	33786.9	35215.8	35914.2	34679.8	33635.6	30478.9	32101.4	35702.4
56	52.9468	694.927	28712.8	20584.5	35354.4	43279.3	24995.4	30981.7	24115.5	18682.7	34276.2	19292.9	32645.7	21859.1	21770.6	30736	17832.5	27390	16812.4	24219.4	10366.4	15365.7	12577.5	17241.6	12316.7	17723.9	20696.4	31867.8	32089.6	13082.9	25667.2	33558.4	14568.9	27215.9	36026.4	13221.3	35105.1	17196.7	23570.2	36315.8
57	53.0755	1490.55	33111.6	25922.7	31051.8	28889.1	32510.1	22408.3	26187.4	23818.7	23219.9	19960	24776.7	14547.8	19682.7	29105.6	26962.6	30474.5	26646.9	25996.7	15010.8	23160.6	17633.5	6797.15	24591.5	31988	28672.9	29857.5	23419.2	30120.1	32209.3	34022.3	18041.3	29192.3	27021.1	17849.7	35550.1	28580.6	27822.7	30563.9
58	53.0575	2221.51	41687.2	37297.2	34616.8	33160.2	33760.3	29855.5	29175.1	31111.7	25641.9	24839.6	34280.9	26603.4	25551.6	35224.8	29628	36553.3	26593	32137.4	21817.8	32532.5	21078.1	5867.09	21197.9	28529.8	30261	33138.4	23098.5	30138	31321.6	22168	23730.1	38946.6	32760.4	16260	32579.6	33853.4	31018.7	37854.8
59	54.0921	1881.09	39367.7	31398.4	36057.5	32730.5	26712.3	27730.1	23279.2	26668.4	28999.9	23818.5	29634.7	21986.8	25439.5	32002.8	35517.8	35518.1	32459	31715.5	25015.7	27947.7	28602.4	2531.68	24552.3	34432.9	30632.2	28091	25791	33417.1	29956.5	33396.3	32496.8	27035.3	24332.3	25311.8	32831.2	29485.2	33915.8	31271.5
60	54.0915	1490.42	31574.8	24696.5	31805.2	27042.2	29869.1	20051.1	24024.5	19818.9	22230.7	18157.6	23356.6	13646.4	18889.4	27286.9	25690.8	29104.2	25501.7	24158.2	10856.7	23246.2	15173.4	4388.34	21223.6	31455.5	27765.5	27342	20998.7	27066	30546	31430.9	14599	28443.9	26333.6	16001.3	32513.5	26650.5	26737.2	27527.1
61	54.0858	1359.55	52896.3	43900.5	47541.2	23798.4	62247	60885.7	36958.1	37101.8	57432	28741.3	63506.8	34184.5	11990.3	34227.9	30667.1	36954	25733.7	43367.4	42167.6	44878.3	26112.9	3148.2	25871.5	31894	41950.5	39197.6	24901.8	37282.9	67519.9	42808.5	36621.3	42861.9	69934.8	20410.6	63437.6	55863.7	41075.7	55834.1
62	54.0872	1620.4	71889.8	75755.3	88859.6	63941.1	137348	51253.9	72787.4	62159.5	81795.3	41363.2	51819.3	31760.8	41120.6	76939.5	59329.6	59805	50329.9	60437.8	22362.7	46290.7	14189.6	6035.43	43299	73988.5	69985.4	124457	56801.7	116397	94280.5	96051	27567.5	77006.4	58591.6	19213.8	84548.4	91310.7	60981	65053.6
63	54.0874	2002.05	34217.3	25725.7	39371.8	42034.1	23092.5	28438	47857.9	42338.5	24272.5	19225.9	30360.7	19345.1	25146.4	26607.8	28385.9	25123.1	26614	24765.3	20594.9	18362.3	18589.7	3540.35	20193.2	27378.5	24264.5	19797.3	20757.7	26027.3	24543.6	23144.1	21447.8	22306.8	19548.7	21518.9	25231	22514.5	28044	20825.7
64	55.095	1490.71	461998	347208	447606	389213	439196	293864	342376	325033	297207	258627	336690	192383	252691	391567	349368	424908	365559	350004	173557	318128	216800	39713	313644	426015	388383	408603	312795	384209	445384	459472	225270	402930	363588	226756	475923	381226	383483	406360
65	55.0952	1881.04	547974	423829	476149	430728	370845	357227	350444	337643	385729	336861	386343	304409	336745	440196	475572	466192	433042	434223	350675	375710	353439	26561.4	348831	457951	425214	366796	343245	444977	420567	439773	426117	362819	329940	350975	433556	391535	458637	407188
66	55.0933	2002.32	432632	336067	423189	408351	322319	325342	407750	387236	318474	265854	337627	251796	283558	342096	373735	356278	338441	343525	273564	276823	263826	30117.9	260420	348863	323732	267941	270007	342259	315539	332474	316254	292476	259720	280300	334024	297479	353177	309938
67	55.0932	1643.75	689166	608556	633892	521984	816756	427605	529228	499555	552949	232540	321869	188416	229442	535541	452762	593493	333029	332867	227722	394986	175649	71669.1	261745	388733	542484	718743	438974	642466	656173	668853	283900	577785	320411	210390	641726	626449	544796	575972
68	55.0847	2219.19	274532	254282	235936	215868	223558	221883	152014	207908	194938	173128	227967	196824	52021.5	239450	204211	235436	158228	243406	186932	230156	144159	36628.4	149676	193500	217470	243250	159402	223222	213955	241029	180186	303566	204539	108633	189758	212548	226667	242084
69	54.9995	462.227	48172.4	66860.7	268803	540662	57708.4	90185.1	274934	291602	97378	35241.3	53398.5	63316.2	187616	46373	46840.7	50340.8	118893	72009.4	51612.9	82736.5	70478.2	6229.36	223936	90934.3	104943	105700	68159.9	134041	180328	63948.8	72914.4	71226	88604.3	28270.3	179755	240839	54961.3	75667.8
70	56.0169	694.927	108990	64898	153041	175919	89798.6	120355	87845.6	70063.9	125195	82089.5	122008	79842.5	77294.8	109709	69494.5	110035	59967.6	93295	22492	48334.1	26397.6	10169.2	26967.3	57558.4	86954.4	136151	118811	88780.7	78901.7	132258	48896.4	148969	138158	42422.6	149301	41988.8	91414.9	141954
71	56.0913	1490.7	112884	89891.5	112189	99276.8	109746	74367.4	88665.7	83442.8	79105.3	67981.4	87341	53212.6	70652.8	98603.8	92073.5	106971	99085	89744.4	45017	78563.4	59457.5	9562.15	77955	105392	95945.2	98401.7	78110.7	94840.3	109460	111802	63726.6	95889.6	92157.3	59238.1	118044	98216	93509.4	104769
72	56.0925	1881.09	132791	102889	114947	102374	89790.3	85973.9	82931	82578.1	91427.8	80173.2	92670.6	73211.2	78949.3	104234	110815	111811	104633	104093	83264.7	87590.2	83856.7	8844.69	84696.4	110702	100524	87935.9	81866.7	106690	101379	106168	103420	89860.2	81088.6	85028.5	105519	92254.7	109979	96370.8
73	56.0899	2002.37	118467	88084.9	110574	104572	87090.4	82293.4	100935	94827.9	81586.3	69704	88988.4	64565.4	74356	92546.3	96971.3	92545.5	86286	90195.9	71119.9	74067.6	73415.3	8622.62	67233.4	92824.4	84238.4	70601.8	68370.4	89798.1	80571.7	91475.9	83256.7	78068.4	69545.4	75651.6	88509.4	81750.9	90646.9	81964.8
74	56.0903	1643.71	173192	141314	150084	110056	170261	99737.7	98213.4	114069	125314	83012.5	77387.3	39551.3	48177.6	127726	118528	136799	79404.7	118708	61540.3	76489.6	39448.1	19003.2	54046.4	129282	120801	149928	86978.8	124299	140979	141745	77125.4	90780.6	75158	78217.1	149745	138455	129838	129789
75	57.0958	1490.8	350564	258328	324558	278019	300345	209829	246975	230298	218030	194046	244701	146196	191596	278301	257859	302295	268910	257906	144993	228616	174232	26923.7	225822	308224	270200	277060	221624	263469	313245	318277	183159	285765	262868	184248	335515	274579	275890	288928
76	57.0986	1881.04	864090	657691	736565	662657	571737	542266	526718	519036	589395	511788	595101	460235	514995	680549	728195	721288	665810	670471	545794	574410	543298	24240.3	536670	707881	643718	558773	531474	669973	643200	680714	655720	567200	517336	552227	670796	600990	697940	629180
77	57.0982	2002.32	727018	555275	640002	592927	505478	479847	503309	484288	511502	434026	528738	407836	448225	573328	610817	594282	568328	572527	461476	464874	444605	34799.6	426779	577916	533794	449732	445104	554555	523960	558439	522136	488883	443831	473490	564129	506549	579079	519648
78	57.0962	1644.17	372890	298135	355276	283293	411894	220150	247549	225833	240086	195655	266656	158792	195548	299850	278571	319784	288291	281760	135967	211533	167410	33402.5	218034	310975	257463	365241	210492	349007	292780	288942	166258	316421	270323	190273	346566	282799	279292	302326
79	57.0973	2218.24	394557	336690	335224	291325	296118	299390	275150	273254	266151	231521	299538	254388	205600	327789	282594	308927	222482	329517	271963	306584	217150	43262.4	205109	276347	294075	318526	224603	302982	306771	324967	263773	400006	268044	176620	310798	289023	314144	308173
80	58.0427	373.329	531466	490542	521866	655288	564622	622868	635221	624073	455900	418154	603198	529089	484557	343254	398117	358381	365934	379233	503231	358398	380679	475109	396119	417252	411150	360001	404247	437132	403221	455274	498095	381081	417891	338431	408509	396638	370471	437947
81	58.0423	694.639	224887	155515	297308	338145	206629	254681	201815	162832	250575	185418	254022	191536	186623	215888	161483	219726	146924	192736	93599.3	122468	96573.8	126371	102570	142898	192676	256057	234511	191657	169017	259252	126007	287092	275289	116116	271920	139266	185837	268104
82	58.0783	462.388	258571	288363	498333	873369	274539	285040	536702	558549	313268	218851	306340	252369	394560	200137	225391	205265	280902	263678	248743	297195	291418	281211	442414	319139	354678	335793	298202	377813	372865	385896	301929	311263	329323	181661	364412	454255	317234	332773
83	58.0852	1359.86	156585	125837	143767	78896.4	172183	174107	113126	114649	158529	85850.7	175854	101372	59309.4	101600	97426.7	103701	86765.8	127475	124710	130940	86984.9	24638.5	82968.3	98096.4	121771	113423	81905.4	106263	191049	126477	109254	122529	191827	68416.9	175799	165674	120542	162207
84	59.0457	694.105	313613	203369	459077	528036	257749	352874	252618	203011	375447	233525	354859	233938	224992	323254	196960	319778	162710	263991	43895.9	130060	54938.4	11389.4	56881.5	161427	245145	400204	341582	254577	221711	393849	133799	450985	414487	114849	430888	147978	258830	415174
85	59.0328	373.667	170111	191000	192373	213380	192564	148841	159017	75197.6	122258	113955	211811	232691	144569	105600	132848	107877	108654	117796	175869	128635	150421	0	133867	160951	120196	115498	155391	126383	133447	152670	101553	106225	74483.4	67726.2	109631	114248	104805	131269
86	59.0396	561.881	154219	222511	157397	286951	231336	344700	311009	328080	136159	120026	279145	200430	191238	120829	179616	130621	112512	113280	85264.1	82646.1	54925.6	15418.9	54437.8	85247.7	73290	97929.2	163175	165749	121076	195207	213353	102594	144019	93013.9	116201	160390	123297	154418
87	59.079	462.086	250128	340144	805052	1.56977e+06	267873	291877	810759	842013	387560	201882	346796	229012	561873	208045	244209	215116	352982	316527	245415	418008	393839	16626.9	693324	434841	497825	478903	380746	526313	560246	549668	339693	412522	452015	160256	537307	712045	450051	465340
88	59.0911	1359.68	685700	587730	653882	287238	859069	869865	495879	503328	786986	377006	854876	473613	202332	464633	418198	497790	355657	594693	576198	628113	361577	4692.76	347057	401107	583447	535158	329252	492192	939793	573805	487136	585329	960497	260143	882699	791800	564340	770661
89	60.0305	462.321	33968.5	45250.7	111280	218076	35273.9	42080.5	113890	117715	52371.5	27358.7	46837.9	32224.3	77353.2	27387.9	32651	28104.8	48487.8	42738.7	34878.2	56959.1	55240.9	2998.78	95136.5	61207.7	68998.9	64429.7	54270.1	71741.7	79133.2	75676.7	50090.1	55758.5	61755.4	19995.7	74327.2	99482.8	60592.8	63795.2
90	60.0304	694.154	102484	67958.6	153994	181645	83113.9	117022	81834.8	62691.9	125241	75999	117601	76336.9	72471.3	107052	64346.7	104535	52280.6	87702.5	9806.67	40538.5	13581.4	3279.03	18831.5	53276.7	79946.3	136254	113396	84491.3	71663.3	129859	39449.2	151502	141550	36264.1	142935	48799.5	84878.1	138962
91	60.0253	374.927	122212	146749	149795	158482	144201	92840	103310	20064.2	77415.9	72152	155750	98551	106474	64494.9	86691.3	66689.3	70171.6	77562.1	116440	87099	109246	0	100182	118309	74946.9	72031.5	107515	85577.4	90277.8	111376	41924.5	62854.7	68892	58696.8	65205.9	76368.3	65241	72742.3
92	60.072	1359.68	62980.3	52094.9	59511.1	26456.6	78088.7	77255.6	43888.3	45908.1	70974.5	34287.9	76319.7	41798.7	17748.7	42101.2	37902	44578	31989.4	53355.8	51413.6	56623.1	32907.8	11540.5	30922.1	35955.6	51758.2	48472.7	30395.2	43830.4	82489.5	52956.5	43075.2	51761.2	87255.7	23919.5	78696.7	71342.1	51843.5	69001.7
93	61.0173	462.853	65957.3	90219.4	228760	464049	73924.9	82374.6	244030	252663	108970	49203	93920.4	59455.8	161626	47512.7	56449.6	49986.2	97148.2	76696.2	69751.8	108870	104430	2529.05	196053	116518	136199	129333	96522.2	144366	160605	153671	99856.6	108130	123216	37497.3	149338	205110	113206	128557
94	61.0018	1490.77	86184	67640.9	87998.3	76028.9	85560.4	58580.3	68719.1	61674.5	58076.8	49001.8	66506.2	37650.3	49674.6	75818.8	67012.3	80929	74212.4	66746.2	30751.7	61773	40886.7	6926.06	59708.8	83502.4	75586.9	79803.9	60429.9	72718.4	86514.2	87484.7	42226.4	77707.3	68952.5	43262.9	93957.1	74795	73890.9	80512.7
95	61.0051	1643.83	93531	84618.7	66113.1	53642.4	107476	61112.4	44914.7	66885.6	40143.6	34254	45479.2	27965.3	35192.4	54980.2	50076.2	59169.2	48628	49308.5	19147.2	52718.5	26347.1	4949.49	37061.5	57169	76274.6	50489.3	59946.1	42029.9	91746.3	51902.2	35627.6	58683.5	48117.8	28919.4	62895.6	85201.5	76575	80406.4
96	61.0178	694.52	69663.3	39678.1	107428	124200	59958.3	81999.1	58151.1	45708.6	88520.1	53651.3	80428.9	52565	51845.8	74355.7	38255.4	72392	32422.4	60542.3	7759.31	25916.9	12028.8	4501.08	11000.4	33567.9	56334.9	95091.7	76925.8	59204.3	52595	90754.9	29311.5	106795	98543.1	24314.4	101478	32369.4	60252.1	99811.9
97	61.0482	1359.55	81132.5	68937.4	78174.4	36002.1	98675	100848	57221.6	59254.5	93018.5	44575.5	100774	57275.6	10959.5	53725.9	50109.8	57613.2	43094.3	69620.9	68801.7	71529	41553.4	3689.82	40253.9	47359.7	68363.8	62350.5	39367.5	57586.2	109422	66058.8	56938.1	66754.5	109306	31799.8	101092	93409	65635.6	91970
98	61.0165	376.781	62384.6	62537.4	61580.4	67372.7	63327.6	40490.4	49632.9	18865.8	36232.1	43284.6	69803.5	58698.2	47364	39108.9	51122.1	36076.4	42232.3	33433.5	53657.9	46611.3	55150.2	10384.5	52669.6	58648	36651.4	41418	47753.7	45873.2	19964.3	58578.5	25743.7	35816.7	41931.4	29768.3	39016.5	36290	38023.6	44894.3
99	62.038	376.385	34173.8	32971.8	33442	35303.7	33071.7	20762.6	24177.9	5058.09	17607.7	21713.5	35299.6	26536	22387.3	18573.1	28606.4	16901.7	20368.5	16430.5	26971	23157.7	26745.1	12225.4	26400	29768.2	18526.9	22134	24606.5	22333.1	20281	31006.9	9806.87	17926.6	19524.9	14857.7	20419.9	16698	16468.4	20940.5
100	62.0246	462.913	4778.5	6642.69	14489.8	31421.2	5394.74	5401.69	16843.6	16654.5	8083.62	4002.12	6687.44	5020.99	11985.4	3671.73	4589.95	3764.32	6979.85	5881.49	5273.56	8106.34	6751.22	2023.77	13679.7	7576.92	9540.68	8996.62	6872.43	9867.88	10950	10953	7335.04	7537.2	8477.09	2993.02	11394.8	13840.2	8013.65	9610.28
101	62.0139	1490.65	6087.28	4004.86	6446.01	4917.29	4357.46	3413.6	4881.57	4265.58	4103.6	3368.44	4214.57	2082.33	2953.63	4790.42	4132.69	5155.77	5095.14	3679.71	2006.52	3853.86	3101.19	637.648	3295.42	5697.99	5543.51	5372.32	3803.92	5025.62	5701.81	6266.1	2449.72	4809.73	4438.95	2436.52	6334.2	4981.98	4399.98	4980.01
102	62.0382	1359.74	3713.6	4333.16	4250.81	2236.17	5680.1	6040.69	3780.97	3583.08	5142.29	2903.45	5868.35	2547.02	1378.73	2951.02	2981.01	3093.85	2321.37	4008.82	3303.22	4338.29	2503.87	821.845	1701.35	2872.19	3614.78	3770.45	2554.64	2996.2	6562.41	4304.55	3436.05	3942.36	7424.59	1989.4	5982.83	5118.27	4208.68	5111.32
103	62.0174	695.026	7456.75	2771.5	7897.13	9876.33	5640.72	7224.69	4345.71	4574.79	7757.16	4804.71	6614.4	5536.82	4116.15	6302.11	3858.95	5780.51	3211.01	5349.6	971.968	2362.64	1884.36	8532.45	1627.61	3300.01	4757.88	8525.46	7692.28	5388.15	4319.96	8604.72	2245.54	9524.97	8287.14	2261.56	8485.2	3028.12	4992.28	7724.33
104	62.9963	375.765	75590.1	85615.2	88689.8	91378.2	84378.8	53506.4	57374.9	11159.2	47887.3	42831.6	89755.7	59395.8	63223.8	41709.8	53839.8	40181.9	44508.3	43782	69453.9	56607.5	73115.8	21346.5	63733.4	70947.1	46486.4	46468.4	65121.3	51792.1	54796.7	70152.1	22998.4	37775.2	44285.3	36904.2	42822.8	43316.6	40377	45468.2
105	63.0273	2224.42	16411.7	11686.2	12807.1	11625	10060.8	9693.07	7881.45	9377.25	7488.25	8311.28	10965.3	7916.92	10323	12584.5	9996.25	12372.9	9707.83	8445.68	8288.71	9699.72	8436.57	1965.12	7840.26	12262.8	14419.3	10469.9	8807.07	10437.4	12139.5	12974.2	8823.22	12176.7	12237.8	6927.87	11763.6	13323	9983.12	14181.4
106	64.0161	375.074	16595.3	18692.2	18645.4	18544.6	18777.1	12711.6	13474.3	4876.05	11808.2	11775	18749.7	14484.5	14361.3	10927.1	13890.4	10393.7	10362.6	9953.46	24563.4	13441.9	16174.8	17791.6	14985.2	17342.6	10177.3	11036.2	15037.5	13931.3	15053.9	16916.7	6514.6	10392.9	4487.14	8965.83	9880.88	10504.7	10325.4	12608.5
107	64.0374	694.184	12301.9	9317.14	17487	20276.5	12356.5	13623.5	10607.2	9987.04	17666.2	10731.5	13646	10996.2	11062.9	15769.1	10917.8	13062.1	9424.9	11425.4	2728.21	7222.74	5695.01	5633.06	3131.33	9491.32	5614.46	16831.7	13522.4	12237.4	10049.7	17906	7208.08	18014.9	5345.07	5327.13	18674.2	7538.18	11932.8	18958.3
108	65.0485	2223.14	47520.8	38839.5	38052.1	37026.7	35262.1	29474.1	27660.5	29674.5	22229.9	25999.2	34169.7	24534.9	30417.6	38761.5	30684.8	39717.7	31705.6	33095.4	21796.9	31304.3	23664.4	3267.61	20864.4	30315.2	30201.9	32659.4	24976.1	27816.3	34120.8	37860.3	25166.5	36528.5	36402.1	17702.2	35403	38622.1	29167.4	40806.4
109	65.0505	1619.75	18661.5	18603.4	14579.5	13139.7	33633.6	13268.1	17745.1	15392.1	21155.2	5562.72	9056.25	5851.85	6051.11	13711	9163.23	14176.6	6821.18	10107.4	7429.49	13303.6	6997.54	2304.42	9832.19	15577	21671.8	32025.9	16325.6	31200.8	25870.8	24252.4	7983.99	18412.8	10148.6	5658.25	18517	24478.9	16728.1	17788.2
110	66.0456	694.154	440771	292741	669225	761652	363499	504774	347030	262212	544016	335531	501896	326039	306460	474588	279717	452829	228216	380194	60722.7	172937	67379.7	6261.69	76442.9	218347	338152	567780	474533	347604	315486	543868	164304	637873	597175	149160	601334	200469	354984	571922
111	66.0503	513.577	30867.5	64709.2	54652.7	57504.6	86650.1	108499	89863.7	107738	43785	56576.6	133112	67840.1	54332.9	21853.4	46777.3	23591.3	31277.8	31755.1	61589.4	27607.7	32208.4	1931.02	33036.5	31192.5	37982	30835.9	28139.1	43199.6	36379.8	45209.2	111774	32051.9	46341.8	46967	27123.1	32585.9	28769.3	38874.3
112	66.0903	463.207	246357	358698	989768	2.2514e+06	304368	344862	1.07768e+06	1.13244e+06	445131	187433	381767	229409	686830	179909	221279	188466	384584	302257	275128	434047	420736	3246.13	806960	459124	549895	519037	364545	573011	672085	618383	418375	425991	501731	137466	613364	864562	426509	513186
113	67.0802	2217.76	89237.1	92888.5	69194.7	72990.1	81994.1	91862	82101.4	80356.2	80663.1	67589.1	86419.7	81553.2	53087.9	84642.1	78243.5	84679.8	47408.7	93879.8	80418	93705	53935.8	12284.3	62052.5	76722.1	88613.3	104759	59765.1	96194.2	85385.6	93977.2	70996.4	133562	72295.8	35161	84341.3	71651.2	91690.8	86994.1
114	67.084	1880.95	113517	85594.4	101491	90240.3	77832	74941.5	73264.5	72309.4	81193.7	70518.9	80397.4	61075.1	69292.2	89334.4	97248.6	97168.4	87469	88097	70964.6	76730.2	70280.1	8801.4	72123.4	97349.1	88240.6	79763.6	71208.2	95286	87860.7	92781.2	85550.3	75459.1	69191.9	69097.7	90279.4	80165.2	94216.7	85184.1
115	67.086	1620.05	208029	210391	253029	148538	392485	147031	203449	172742	233599	112793	159991	94224.7	116884	152278	167780	177393	137597	169047	61033.8	136138	40189.5	14741.8	124605	219399	208139	357293	167357	345304	276872	271142	74784.8	192433	166257	91144.7	196800	270410	179726	187034
116	67.0868	1490.42	82790.5	65405.3	80574.9	71125.7	79924.6	50401.8	63646.4	59955.5	53671.5	45428.7	53661	34905	47187.1	69500.5	63007.8	74747.9	65604.8	63236.8	31987.4	57517.2	40767.1	10207.1	56250.6	79033.7	71474.2	74842.7	57266.6	68588.3	81720.2	83756.5	41216.3	73278.2	65987.2	39279.4	85685.6	68153	68556.1	73312.1
117	67.0784	2002.2	93426.7	72151.6	96062.2	95709.6	71697	75358.9	105568	100240	67855.1	56422.2	76539.2	54388.6	62325.1	72283.1	77611.3	76363.5	70603.4	73500.4	58963.9	58515	56170.8	11277.5	56590.6	77511.7	72797.6	58168.3	55031.9	62774.4	66595.1	69296.7	64490	63390.5	55747.1	59204.3	70427	64223.9	75637.1	68340.4
118	68.0632	2221.9	43856.6	37089.8	34244.4	33202.6	33489.5	28463.8	28985.5	29175.7	23717.7	24538	31411.4	25904	25819.6	34109.6	30264.4	34265.3	26754.8	32543.4	21549.5	28906.2	21397.3	4523.4	9991.23	12101.7	30130.2	31062.1	22335	26457.6	14337.8	31748.1	23242	37462.8	30399.4	15738.4	33006.2	34011.2	29358.3	34606.8
119	68.089	1881.01	38630.1	27635.1	34511.9	29997.6	26356.4	23828.5	25968.7	24384.3	27873.4	21866.3	25666.5	19338.4	24396.4	29274.7	32466.4	32684.9	29673.7	30412.6	23640.5	25542.9	23259.9	2992.07	24187.9	31957	28302.7	25258.5	22799.1	30762.5	29050.9	29465.7	28333.7	24223	22123.7	24037.3	30957.5	27047.3	31405.5	28253.4
120	68.0865	1620.13	69804.6	71875.1	60227.3	51546.5	133014	49170.2	68200.6	59387.9	78738.7	37607.6	52309.5	30917	32091.7	52892.4	55988	59844	41009.6	56084.7	20173.4	45312.8	13917	6050.52	39543.2	49043.7	68842.2	116801	56288.9	112544	89972.1	93386.8	26078.4	60571.3	54421.4	29554.8	66606	86741.4	61788.5	62048.1
121	68.0861	2002.24	32609.2	25010.1	35149.9	33908.9	25013.1	25004.2	39799	33233.9	24040.8	19468.4	23528.1	18751.8	20686.9	24232.3	26712.1	25622.3	25145.5	25182.4	19713	20233.6	19836.2	3582.3	20140.8	26117.4	21519.7	20222.1	20038.1	25275.6	20380.4	25155.3	22948.2	21045	19646.6	19612.1	24467.1	19351.9	24540.9	24190.7
122	68.0898	1490.49	24814.3	20411.7	24894.8	20904.4	26330.5	16461.4	21001.8	19608.9	17558.9	13463.3	20187.2	11397.3	16330.6	22776.5	20181.8	24340.7	22183.8	18390.2	8926.8	18276.2	10004.6	4222.69	17385.8	23604.9	22728.9	22677.3	16587.9	20303.1	25965	25882.9	13075.1	22967.1	21735.9	12902.2	28025.2	21658.9	23456.6	24520.2
123	68.0648	1359.47	31127.5	25211.7	28579.1	14931.9	36630	35455.1	22374.2	22700.2	33408.1	17578.4	36739.4	20865.8	9128.82	13328.9	18627.5	22559	17187.5	26995.8	25869	26638.9	16983.5	3334.66	11560	13946.1	25642.9	22876.9	16028	20996.6	39370.8	24191.6	21627.4	26731.6	40101	13009.1	36106.3	32719.3	24775.7	31905.2
124	69.0014	375.765	560847	587859	593778	631622	589078	412877	458365	220177	355609	384474	626399	473586	461511	347728	445547	325541	373211	339197	510761	420879	496761	1.01081e+06	463645	531291	351334	374988	463076	417473	390806	522624	250463	338466	370699	305440	352873	346094	344898	384389
125	69.0912	1490.68	217533	168462	213410	182804	206878	140193	165945	151334	145904	124185	158730	94942.2	124711	185510	167110	196694	174524	164511	85915.5	149906	91436.5	35305.4	148509	201644	182150	187705	147107	177961	206721	216286	108507	185716	170116	108431	224474	181388	180404	191829
126	69.0937	1881.04	333911	251113	280461	255322	220468	206835	207230	199501	224123	196816	225831	176647	197574	259440	274634	271783	253097	256054	208646	218288	207704	23152.9	207504	272173	246275	210772	203215	258061	246264	258773	247210	212902	195057	206917	254677	227115	262361	236649
127	69.092	2002.32	278600	215106	264820	257079	203736	199417	245686	237864	196196	164438	213120	156086	174559	216950	231611	223154	212662	214311	173120	175457	166961	27877.4	160712	219047	202362	173174	167424	208780	197948	207523	195294	182842	165015	174783	211098	189649	217632	194683
128	69.0802	2221.01	311227	263603	257100	240273	241920	217253	203153	209873	180956	177416	235832	185817	183151	256796	209807	253417	190033	242559	171208	228501	151638	29799.7	145251	148356	211519	229255	162880	156426	218661	248599	177297	277472	226363	119452	235734	237838	218340	252006
129	69.1	1643.78	312646	278127	197360	197369	350068	174573	187620	244390	193386	102107	162674	75375.2	107535	202259	158426	183039	154585	149698	81663.9	166652	87138.6	19710	114335	191562	232915	320042	189788	211021	297923	239272	105624	176028	143043	107238	284499	274345	234829	205867
130	70.0043	694.826	147611	102274	214866	242520	121672	163706	118253	85654.7	174510	115084	167357	111503	105665	152695	95404.7	152319	85399.2	122866	29121.1	62090.8	35547.1	6964.69	40384.7	81377.9	121855	186868	164858	121515	106061	180758	56479.5	211748	196219	58595.3	201175	76447	126498	195322
131	69.9924	562.174	51427.2	64709.1	48780.2	95592.6	76844.7	108481	95014.4	102479	44119.3	35264.3	88451.2	63402.2	59167.8	36316.1	52397.7	37406	32946.7	33538.5	24997.3	23121.8	13651.2	4282	14839.9	24806.8	29603.2	31505.4	51593.6	50707.3	36487.9	60416.2	63713.4	29041.4	44010.2	26298.4	35393	48173.8	37678.5	47666
132	70.0888	1881.07	90053.7	67106.5	75485.3	67714.3	57482.1	55639.4	55595	55318.5	60268.8	53320.3	60698.4	45881.3	52739.1	67278.5	73956.1	72247.2	67462.2	66690.6	53984.2	56366	56542.9	4929.52	53510.4	72165.3	65782.6	55440.5	52102.6	66893.9	65564.8	68795.7	64415.1	58520.2	51535.6	53841.4	69417.5	61753.4	70745.1	65118.6
133	70.0787	1359.85	120721	85766.9	105316	55284.6	118611	113681	75901.4	74766.4	107009	61662.8	118974	66980.4	39857	77929.3	71330.6	80824.9	63914.6	92041.5	85464.7	89471.5	62712.8	5176.98	61058.3	74867.6	81271.5	80215.4	56387.1	78340.3	130409	90894.6	79997.1	87446.9	127587	50039.9	121390	111893	85294.5	104363
134	70.0868	2002.39	84770	56821.9	75149.1	69767.5	51718.7	54741.6	52480.7	58400.7	56073.9	46045.1	60896.9	42487.1	49145.9	63526.6	64989.1	63628.7	59287.8	61438.6	49369.9	49904.8	46872	5348.11	45903.4	56735	48566.2	44236.8	49284.5	50924.8	53604.2	53002.5	56459.3	53215.2	43895.7	51591.3	53729.3	53821	61796.6	50040.3
135	70.0863	1490.98	57725.9	36125.4	57024.7	41845.7	54277.4	33323.7	35218.2	41879	42042.7	33046.9	39445.2	26677.9	34370.1	48578.9	38563.2	51007.8	45602.1	44950.3	22634.6	39081.1	28479.6	7016.13	38510.8	50972.7	51932	49322.7	33732.2	47003.3	57494.8	55041.3	30812.8	53029.6	48484.7	29422	74720.4	59252	61787.4	64145
136	71.0112	695.513	89458.7	51300.1	187700	214300	83366.1	146684	76311	48082.5	152066	65260.1	148628	102022	63968.2	78371.3	47870.6	87699	48518.7	85955.9	10469.2	34412.7	12872.8	2607.25	21115.6	49462.6	81579	160888	148551	83358.7	61306.5	160307	40043	180741	164115	31175	183444	32364.3	81805.2	170670
137	71.0979	1881.04	532443	390229	445549	396901	343786	319475	315873	311906	351726	305581	358542	270066	304697	404469	432646	432043	398120	405904	320878	339094	326694	14258.4	315249	427325	383351	329099	313814	396970	383248	406179	385585	340618	306802	330340	402372	361134	412361	380221
138	71.098	2002.31	462017	337918	390081	351397	303774	283298	291028	279921	303606	263228	316589	241542	266021	354231	364804	358844	338146	348708	274550	280104	267912	19761.9	254825	345337	316605	271093	270312	327291	315268	334477	312670	301270	270354	283138	342143	308267	345619	315689
139	71.0953	2218.9	287069	229311	234993	205222	201258	194286	184252	181816	173025	153410	200909	165952	138975	226190	189027	214113	165786	221915	179703	201081	154537	27527.6	149114	189757	194881	201614	154864	194292	195561	222108	178943	258832	185099	132653	217055	197975	207540	213240
140	71.0908	461.259	97418.3	81450.3	149975	257900	66285.9	73347.5	138079	155969	77949.8	58736.8	77883.5	56153.2	101435	66673.1	68711.1	70031.3	87401.7	79292.6	71192.2	92068.5	86826	3433.69	122077	93903	101076	93620.3	83735.2	111464	112675	108252	87554.8	79500.3	91725.3	56913.1	110401	142277	91661.1	99705.6
141	72.0486	562.106	104001	151392	106778	202990	162411	239647	219448	231547	96252.3	80483.3	197102	138774	132869	80761.6	122147	87236.6	76780.7	77210.6	54772.1	46805.9	32305.7	825.594	31490.2	52318.4	64359.8	40371.1	112469	109846	79844	138860	146939	71793.8	96989.1	58336.9	79911.8	108806	79199.7	101507
142	72.0339	694.327	205434	136570	309882	359442	175504	237504	163593	130352	256018	155445	239865	156964	149009	216949	127410	211989	110822	181018	25104.9	84956.7	34879.9	1635.72	41103.4	107234	161979	272621	230537	169936	149802	266776	85473.8	309280	286781	71706.1	292836	98296.4	174586	280836
143	72.1797	461.548	92964.1	136777	113993	140245	111035	115657	258345	249114	169764	76263.8	147396	87540.8	252677	70292.5	93683.2	58508.2	142229	128457	55021.4	117959	128006	961	261267	173410	186793	206268	151659	221563	240034	238884	131970	139426	190450	49420.7	236405	253455	181095	191577
144	72.1153	1490.78	78730.3	60798.3	77236.3	69609	76650.3	51122.1	61995	56041.9	53844.9	44118.7	57708.5	29158.5	46107.3	67495	61592.7	75135.2	65433.1	61112.3	22513.5	34595	38554.4	1181.13	53006.5	75764.3	67339.4	69359.5	53546.2	67284.5	75896.4	80216.8	37045.4	59436.3	62280.5	37787	61710	67786.6	66299	74024.7
145	72.0952	500.675	264189	126056	198597	289229	166401	222409	214427	226056	260520	114383	226905	178448	118319	56890	67631.7	75899.3	89981.1	160155	135328	137114	114228	1714.79	149461	157103	216934	184063	119329	186177	139232	216803	142914	224056	242014	67726.2	376391	147524	147664	268721
146	72.1793	1880.97	84519.6	62687.1	74492.6	66204.4	36123.6	50586	53539.1	52114.6	56810.7	48355.3	48002	43312.8	49541.5	66784.3	70590	60367.7	64234.7	65016.4	34736.1	52992.2	51460.4	1947.81	49721.7	70881.6	63848.8	53668.2	52222.1	66444.4	62015.2	48090.4	64163.7	43397.7	46331.5	51831.1	50166.2	56098.6	67760.3	46889.7
147	73.0985	2223.62	3.41018e+06	2.71602e+06	2.65299e+06	2.61925e+06	2.50265e+06	1.92167e+06	1.75386e+06	1.9778e+06	1.50587e+06	1.6966e+06	2.36418e+06	1.63657e+06	2.12863e+06	2.63646e+06	2.05836e+06	2.77345e+06	2.2897e+06	2.23427e+06	1.17846e+06	2.14936e+06	1.34011e+06	79558.3	1.0585e+06	1.72473e+06	1.89409e+06	1.95156e+06	1.51354e+06	1.73764e+06	2.08439e+06	2.40184e+06	1.48008e+06	2.22843e+06	2.53247e+06	1.10295e+06	2.39081e+06	2.72372e+06	1.93209e+06	2.82038e+06
148	73.0994	462.44	2.57441e+06	3.475e+06	8.99144e+06	1.70405e+07	2.82324e+06	3.0957e+06	9.25626e+06	9.6666e+06	4.26221e+06	1.97769e+06	3.60353e+06	2.26968e+06	6.37928e+06	1.91854e+06	2.36351e+06	1.99705e+06	3.74805e+06	3.13454e+06	2.45604e+06	4.30243e+06	4.1682e+06	29164.3	7.70037e+06	4.36919e+06	5.20697e+06	4.97828e+06	3.70131e+06	5.48926e+06	6.11905e+06	5.83925e+06	3.38872e+06	4.2194e+06	4.8198e+06	1.43129e+06	5.84498e+06	7.89962e+06	4.41124e+06	4.97171e+06
149	73.0999	1359.62	2.18466e+07	1.84215e+07	2.02922e+07	9.16242e+06	2.65326e+07	2.67583e+07	1.56516e+07	1.59596e+07	2.3805e+07	1.19674e+07	2.68133e+07	1.50505e+07	6.4459e+06	1.45494e+07	1.34166e+07	1.55162e+07	1.13565e+07	1.84917e+07	1.84683e+07	1.93221e+07	1.1486e+07	45932.6	1.11563e+07	1.27815e+07	1.81642e+07	1.67506e+07	1.07166e+07	1.56769e+07	2.80289e+07	1.78584e+07	1.55268e+07	1.8104e+07	2.97049e+07	8.48946e+06	2.61975e+07	2.46545e+07	1.72502e+07	2.40679e+07
150	73.0978	1881.14	1.72664e+06	1.37087e+06	1.53636e+06	1.39988e+06	1.1799e+06	1.1561e+06	1.13088e+06	1.12331e+06	1.31246e+06	1.09513e+06	1.249e+06	1.00495e+06	1.11933e+06	1.40946e+06	1.54977e+06	1.50736e+06	1.39947e+06	1.41327e+06	1.15471e+06	1.67164e+06	1.14198e+06	50609.1	1.31164e+06	1.50204e+06	1.41863e+06	1.32435e+06	1.12502e+06	1.46544e+06	1.61202e+06	1.42944e+06	1.3983e+06	1.1701e+06	1.23886e+06	1.22486e+06	1.43204e+06	1.27932e+06	1.65155e+06	1.54172e+06
151	73.0975	1490.78	1.70241e+06	1.35303e+06	1.70198e+06	1.50693e+06	1.6817e+06	1.154e+06	1.33124e+06	1.24393e+06	1.17846e+06	977358	1.30557e+06	766068	1.0061e+06	1.47502e+06	1.34632e+06	1.60653e+06	1.40552e+06	1.31194e+06	630835	1.30025e+06	799445	60189.4	1.21007e+06	1.61135e+06	1.47461e+06	1.66393e+06	1.18548e+06	1.46664e+06	1.91813e+06	1.74007e+06	846657	1.50973e+06	1.51643e+06	845321	1.81959e+06	1.47514e+06	1.47307e+06	1.562e+06
152	74.0934	462.08	248516	344956	900160	1.90643e+06	274165	297907	924998	971247	410100	197600	360389	229270	605637	192033	237100	196843	353353	317330	248919	429571	404873	4508.92	759020	440925	514317	497485	384711	551002	591926	577713	337854	422243	471322	138793	564976	782158	450193	477665
153	74.0988	1359.52	2.04263e+06	1.72792e+06	1.903e+06	822542	2.51947e+06	2.54803e+06	1.44169e+06	1.46e+06	2.27285e+06	1.1021e+06	2.55052e+06	1.38408e+06	564072	1.32461e+06	1.22304e+06	1.43044e+06	1.05218e+06	1.73212e+06	1.71519e+06	1.80729e+06	1.06114e+06	3624.74	985878	1.18055e+06	1.69478e+06	1.55526e+06	963357	1.45285e+06	2.70624e+06	1.70131e+06	1.41057e+06	1.69244e+06	2.85374e+06	757462	2.53603e+06	2.35968e+06	1.6317e+06	2.29517e+06
154	74.0908	694.204	540499	355554	811590	938199	453570	622613	441066	347835	659686	405641	618738	406321	387472	564061	336133	546629	279709	459584	62080.2	216237	84031.1	10936.2	87325.2	274247	418609	692380	590947	435966	384794	678770	221481	796579	726034	187016	751325	243946	444617	725307
155	74.0931	2223.72	305349	242323	239535	231174	223729	173497	155843	179056	135196	152303	213180	148319	190839	235568	183306	246051	200407	199170	107165	192648	121106	6663.11	99987.7	155605	172226	177016	135894	156828	186745	216000	124151	201428	225611	97644.3	210412	244352	173420	251729
156	74.0952	1490.81	188604	148030	187935	168750	187501	126638	146532	138034	127723	107358	142050	83471.9	109617	162572	148460	175446	152939	144499	68828.7	131508	86778	6968.8	131864	178799	160810	180266	128360	162683	205292	188303	93526.4	165316	159808	91051.7	198508	162374	160255	172634
157	74.075	569.217	416309	298505	353501	675358	517868	673145	507805	534991	298859	214612	531991	391118	360709	75686.9	51583.1	155092	63359.6	89987.5	107187	129012	72385.9	8481.24	78073.9	153736	223074	261881	326733	339931	169320	438174	271101	136480	332756	102945	261471	59690.8	182889	319953
158	75.0167	1643.82	1.08429e+06	1.36364e+06	1.08578e+06	875298	1.81281e+06	986247	1.20659e+06	1.12834e+06	1.22621e+06	575734	820198	473327	574281	917471	836040	976426	843233	834531	237171	623591	423759	25842.2	645058	949703	1.23828e+06	1.60828e+06	993968	1.40724e+06	1.4862e+06	1.4821e+06	435047	981018	808418	517987	1.08015e+06	1.41875e+06	1.2334e+06	932517
159	75.0486	2221.09	553228	497062	464878	443323	447929	409289	374543	393348	346179	339046	449006	360196	353127	476745	390376	487061	349348	455250	300757	433713	262065	33831.2	259047	225840	402418	442705	206754	403481	409088	460613	312825	529872	430048	200295	438461	447995	409863	489795
160	75.0188	1490.8	1.35552e+06	1.07426e+06	1.35812e+06	1.19267e+06	1.34402e+06	907102	1.05958e+06	978257	921271	781193	1.02287e+06	592080	792823	1.18411e+06	1.06344e+06	1.28059e+06	1.12405e+06	1.04672e+06	497790	962086	643483	22701.9	935806	1.29591e+06	1.18179e+06	1.25282e+06	945600	1.17252e+06	1.35871e+06	1.38672e+06	675647	1.20075e+06	1.09649e+06	671858	1.45801e+06	1.16433e+06	1.16034e+06	1.24802e+06
161	75.0936	1359.62	1.47852e+06	1.23256e+06	1.37764e+06	616638	1.80566e+06	1.82057e+06	1.04672e+06	1.06501e+06	1.63879e+06	804952	1.8294e+06	1.01227e+06	433408	964658	893867	1.03829e+06	764250	1.25996e+06	1.2264e+06	1.29947e+06	765667	20496.2	728070	863592	1.2265e+06	1.13412e+06	707184	1.05603e+06	1.9345e+06	1.22873e+06	1.01846e+06	1.22407e+06	2.0307e+06	558378	1.8194e+06	1.69919e+06	1.17496e+06	1.60178e+06
162	75.0834	463.239	254180	559632	1.33656e+06	2.76129e+06	486195	546707	1.44558e+06	1.50568e+06	642314	302768	591899	382713	948095	312467	364522	314918	560694	471820	506776	681398	677900	32851.4	1.16738e+06	755108	833691	775181	601236	874532	989623	932998	726362	651124	745300	255126	881773	1.19411e+06	652432	758260
163	75.0393	1881.07	403950	321563	312397	279140	280676	208915	265242	257919	303051	257285	291555	236165	187312	330783	361470	348057	319936	331618	258847	201905	266382	24925.8	268910	340904	325470	287848	201411	338697	321010	326068	316923	274850	256179	261668	324588	181280	349651	318457
164	76.0296	1643.83	77552.6	99228.3	78089.5	63635.6	131379	72636.9	88617.1	81828.4	50482.3	41997.9	60367.5	33795.2	41425.2	66139.2	59789.7	70683.7	61182.8	58453	22241.4	45931.1	30336.3	2388.72	46315.1	68517.3	88951.7	87782.9	72423.8	103892	108773	108007	35129.4	71976.6	57791.1	37192.4	76287.4	70168.3	61704.3	97576
165	76.0241	1490.71	100677	77947.7	99422.5	87897.9	97465.3	67372.8	75304.2	70174.3	66922.3	56775.6	74387.7	43030	58581.9	88256.4	78689.2	94682.7	82748.4	76796.3	36497.4	71103.9	47502.2	2384.96	68974.4	94807.1	86651.4	92096.5	69396.9	84999.2	98290.2	102443	49344	89654.4	80668.3	48751.2	106284	85481.1	84919.3	89501.1
166	76.0801	374.96	90557.6	107801	106898	110570	105217	73947.8	79455.7	26775.3	61505	57437.6	115989	72558.3	79503.6	54537.3	70062.7	53610	57316	58002.4	84517.9	65440.3	82663.9	69911.3	75657.9	85740	57383.7	55999	80073.1	66011.3	69412.4	85193.3	38337.9	51762.8	54809.9	49061.2	52398.9	49679.2	51616	57320.2
167	76.0791	1359.68	80410.7	65264.2	72418.5	34016.9	94329.6	94974.3	56648.1	56666.6	87053.8	41757.8	95684.1	53889.9	24515.4	50815	48321.8	54251.4	41828.8	66095.5	64859.7	68620.8	41423	2230.67	39288.8	44260.9	62691.6	58912.2	37508.8	54741.8	101255	62605.4	53560.1	64266.1	104426	29879.6	95880.5	87034	61988.7	84515.9
168	76.0606	463.442	29864.2	41242.9	90631.3	184825	35365.2	23229.2	97824.8	102834	44406.4	23269	43506.3	20181.4	65594.7	25196.5	27223.6	22274.5	39744.9	34609.4	26328.7	50682.2	49956.9	9523.64	80917.8	54461.5	59179.8	53634.9	29359.7	63229.1	66672.9	64880.4	53262.7	46297.3	53986.6	19474.7	61607.9	79856.4	46495.8	52835.7
169	77.0628	2222.94	204489	170131	167670	160109	156684	128189	118611	131240	107216	112736	150651	112400	130841	166401	133663	173224	138811	147360	87547.1	142591	92328.8	13441.8	84423.3	119426	132112	139686	101359	125808	140474	160561	102771	156732	160610	73709.8	154853	169634	132286	177511
170	77.0022	375.352	1.5044e+06	1.86408e+06	1.88396e+06	1.95533e+06	1.79231e+06	1.13275e+06	1.2624e+06	174988	961746	883363	1.93106e+06	1.18534e+06	1.32301e+06	768798	1.04745e+06	805019	859595	928057	1.41636e+06	1.07499e+06	1.36416e+06	107055	1.2292e+06	1.44752e+06	936285	877165	1.35671e+06	1.03687e+06	1.10881e+06	1.37597e+06	416567	744489	848167	704588	786507	914003	773646	889258
171	77.018	1490.56	69119.4	55293	71424.5	64319	69275	49673.8	55459.5	50404.9	49898.5	42970.2	55811.7	33488.7	41526.3	62537	52776.2	66524.1	57901.8	55525.1	27718.3	49558	36330.5	12246.3	53188.2	68610.9	62628.9	64486	51833.4	60426.8	69779.4	71221.1	36920	61350.2	57945.4	35407.7	74072.1	60646.5	61699.7	64567
172	78.0412	435.121	172456	139183	147022	144153	134249	144536	134308	135756	133894	116488	119312	126003	127201	107765	106205	108708	106098	127682	119958	111639	130075	116653	109576	106611	106841	102345	139371	105209	112794	113221	117925	104161	109426	91288.8	101595	123400	96375.8	106964
173	78.0173	374.86	314470	337780	342974	352875	337448	244080	268964	169352	222725	231213	350311	270318	278126	208615	263047	198200	222565	207611	305604	242008	287287	528230	273797	301138	217371	225110	269782	243347	235720	290323	201872	207896	225862	183455	209058	210399	200248	227713
174	78.069	2223.57	61355	48941.2	47638.9	49850.7	45534.8	39137.8	34746	39927.1	30052.8	32716.8	44931.6	35042.4	37575.9	49963.5	38432.9	51429.9	41685.8	41506.3	25550.3	41541.8	28559.4	5889.31	26921.9	37445	39308.4	41008.1	31369.2	36303.6	39873.8	45248.4	31694.7	43716.1	47638.1	23102	45300.9	49653.7	37854.4	52671.5
175	79.0482	694.442	308524	253021	429193	468680	285885	349936	263182	225311	363952	262773	340460	250903	252464	322984	229973	313890	208993	276285	112873	182974	140781	238762	140399	208683	263814	372712	339769	267141	246805	354106	166765	401077	387933	155554	382228	188984	251716	374312
176	79.0853	2221.27	262785	231431	219852	210876	212445	193406	177176	191987	165624	160968	212104	173315	168631	222890	186265	230124	169030	212420	148268	205274	134361	41854.6	135744	177139	195125	211704	148243	194929	198882	222831	155631	253096	206031	100955	211209	215778	194822	236816
177	79.0529	368.864	497894	503793	489669	549648	561965	530504	534393	481681	457994	448964	543266	487891	486362	423838	413299	416780	439983	420957	476387	437267	470042	3.46951e+06	478152	434253	444830	419166	488536	443073	432992	451208	465273	421908	443709	394752	399845	407671	369987	418855
178	79.0822	1620.03	140744	144801	123889	104961	235925	104915	133036	117273	160260	64907.3	81880.3	58839.1	64294.7	105829	78490.6	117745	65890	85253.2	54446.8	98845.9	50145.4	57306.5	72571.9	107177	143892	225198	120861	215465	179248	165854	62637.2	133243	84126.9	53568.3	131312	177571	119794	126762
179	80.0631	1733.97	27858.7	12187.7	23203.7	19824.8	19332.4	20087.2	22277	16244.9	14828.1	14248	17680.6	6750.11	10162.1	19687.2	14136.2	25508.7	9653.12	16227.3	5280.19	25955	4067.69	4083.82	7728.42	21592.7	31997.8	33138.9	13004	34053.6	23764.4	30787.7	8041.74	26189.8	19239.1	6521.48	32404.8	16355.3	28641.5	28657.4
180	80.0389	369.486	28603.4	31972.5	21169.9	38387.7	34560.5	30737.4	30342.6	26809.7	29402.2	29782.5	35068.1	36802.5	30743.3	27002.8	27495.6	0	28352.9	26843.2	29328.2	28746.2	31458.8	212703	31967.3	29257.9	27004.7	26123.1	33644.8	28247.7	16340.9	29315.1	20693.9	26020.6	29091.4	24135.9	25101.4	27072.1	25103.5	27232.3
181	80.0796	1619.91	60124.2	59583.6	51719.5	43781.7	114916	42908.8	57770.7	49680	68085.4	21022.1	31415.2	18573.4	21943.7	46108.5	29332.2	52930.2	21975.9	31240.6	15377.2	39503.4	11248.9	4913.94	21870.2	42594.2	63329.7	104107	50057.7	101381	82165.9	76511	21831.2	57795.5	32559	15895.6	56413.7	82611.9	51716.4	54661.7
182	80.0717	2219.77	24275.8	22194.7	19687	19570.8	21478.3	19595.3	19302.2	19001.2	18294.5	17289	20257.3	16835.2	14384.5	22148.7	17662.5	17879.5	11199.6	23011.7	16107.9	19252.6	12209.7	4708.68	13898.4	18559.4	19326.8	20819.2	13827.4	20513.3	20984.6	19847.7	12249.6	28315.2	18392.6	8548.11	19694.6	19057.6	20111.9	22330.3
183	80.0682	1359.46	17193.2	12589.3	13293.3	8614.37	20600.9	20707.7	12470.7	12617.5	19812.7	10534.6	20576.6	12146	6394.63	11839.6	11258.2	13214.9	9400.63	14770.9	14296.5	15880.5	10790	4201.19	9333.18	11403.5	14421.4	13764.8	9705.85	12895	21582.6	14144.5	9266.8	13931.2	21546	7039.44	19738.8	19122	14192.7	18260.8
184	81.0662	2220.23	302781	270442	251492	239883	247624	229906	208204	219493	192136	181962	245032	203122	182206	259574	213389	269344	182110	247375	175006	246510	145070	12661.9	141544	199428	225071	255349	159418	231652	227817	261971	175299	309434	231102	101035	239719	235742	227184	263148
185	81.0905	1490.54	78622.2	59325	78508.6	66148.3	75866.1	49807.8	57507.5	53878	50584	41428.4	55277.6	32519.6	41258.2	65858.4	58052.8	71687.8	59320.3	58900.9	28959.3	53897	34833.3	8821.62	53209.3	71133.6	67100.5	69064	52306.1	66601.3	76045.7	79818.8	37465.6	68708.6	62993.6	37111.1	81439.2	63724.5	65805.5	69057.4
186	81.0909	1881.04	136140	106678	121441	107708	93582.5	89752.5	88821.1	86593.6	99987.6	84999.2	97832.2	75525.8	83726.8	109302	119185	114311	107895	107405	86944.4	93737.3	87858.6	8119.11	86349.3	113689	108300	93289.8	86332.8	112500	106985	109762	106497	89434.3	82039.4	85715.2	107433	96663.6	115152	101739
187	81.0884	2002.24	110156	82824.7	108212	104526	82458.4	83184.1	104958	97616.4	81789.6	66764.2	87641.3	64014.3	72376	88301.3	96394	89563.3	83763.7	84984.6	69484.3	71022.4	65862.8	11524.5	65171.5	90960.5	82186.9	69682.9	67177.3	89832.6	78391.8	83050.4	76723.4	74408.4	66157	69998.2	82913.8	75464.8	90038.9	79277.1
188	81.0922	1620.08	168979	172869	214616	180894	330408	119648	167619	143533	193595	95758.6	138642	78830.4	98021	188558	142092	144949	119720	144955	69399.9	112324	31217.7	14020.5	105635	186500	169417	295760	141148	283520	227026	224792	89535	156353	143053	76524.5	163441	222461	150055	153509
189	82.0693	1359.08	102117	81413.6	93411.5	39619.6	125506	120946	70780.1	71900.1	107660	52610.1	122817	65449.1	28925.9	63468.7	58121.7	71461	50578.3	85079.2	82524.6	88531.5	51879.4	3331.17	48626.1	56739.1	82018.7	75771.7	49186.8	70948.5	127102	82244	67773	82430	135645	38345.2	117798	107345	79854.1	107887
190	82.0884	1620.44	82621.2	84893.8	70831.7	61691.8	157490	58338.3	79841.9	71317.5	91553.6	30213.3	41833.5	24509.4	29771.1	60641	46089.5	71269.8	31718.6	46276	25076	42442.1	16891.1	6657.96	30319	56859.3	81639.5	138011	65266.6	133141	105408	106619	32285.3	70475.8	42133.5	23545.5	76873.1	104387	72374.6	71626.5
191	82.0873	1881.11	32725.1	25438	29336.6	25068.6	21304.3	21486.8	20539.9	20864.9	21745.6	16929.2	23432.1	16202.2	19629.8	25413.5	23587.4	25955.6	22966.9	25245.7	19838.1	17433.8	20083	3648.16	19790.4	25303.1	21310.7	19805.3	18917	24702.9	23359.3	26392.1	25300.2	19186.3	19893.1	19842.6	24586.3	22178.7	26624.4	22754.9
192	82.0612	2220.94	46778.9	40721.7	40244.8	37748.2	35158	32293.9	30905.9	32047.8	28330.2	28456.8	34627.7	29198.1	28149.3	40646.4	31331.3	37895.8	28776	37283.4	23929.9	27872.4	21752.3	6114.43	22084.3	28606.1	32470.3	33353.5	24735.9	31197.3	31679	36843.9	25877.1	42561.1	33818.5	17239.9	34615.9	37525.8	32586.8	40121.1
193	82.0805	2002.38	30851.5	22945.1	33049.3	33678.3	23858.7	23343.4	39274.9	35795	21967.9	17495.7	21442.9	17684.8	19769.7	22171.3	22157.1	23490.6	20211.2	22863.2	17968	15929	18324	4240.78	18195.4	18416.4	20963.1	18569.9	16428.7	21773.2	22190.7	21884.2	20267.2	18868.8	16031.5	18565.9	20633	20345.1	23299.1	20338.3
194	83.0931	1490.7	119237	88631.4	113512	100098	110125	73734.3	87369.3	82219.3	76641.2	64242.8	85333.1	48969.8	64805.9	98527.4	87838.9	106125	94605.5	87753.9	44091.8	78222.4	55858.1	13961.4	76590.6	109339	97776.5	102407	79985.5	96304	109914	115233	56748.8	100923	90757.3	56802.4	119285	96070.3	94608.6	102509
195	83.0946	1881.04	257613	195411	222258	202079	168900	163316	158342	154841	179922	152467	177244	135680	153439	201157	220031	215686	199027	202716	161502	170482	161030	9117.69	160795	215284	194480	164775	157451	207311	191038	202734	197771	166461	150798	161484	198250	178766	210739	187632
196	83.0926	2002.32	205747	159832	197316	182766	149587	147567	174950	165136	147250	123066	157527	116735	129106	162006	174517	169312	158457	161415	128026	129164	124092	12218.8	122817	161789	150137	126078	122954	158283	148979	155375	144385	134537	120562	129048	155251	138564	163181	146057
197	83.0841	2219.07	125265	115519	108166	97183.6	100796	101211	93453	95361.5	86459.2	76810.3	100965	87825.2	73382.2	107186	91957.3	105195	74643	108082	82290	102355	57396.3	13819.2	71186.7	88321.2	97583.2	107382	72817.4	100370	96711.5	109083	83024.7	135959	91867.8	50786.5	102547	96851.7	101200	106740
198	83.0692	1359.83	120920	89334.6	109251	50097	127814	130591	78260	79653.6	121582	60382.5	134904	70575.8	35198.9	33816	33415.6	79773.4	62565.2	97384.2	89556.7	95700.7	62572.4	9177.33	32422.2	67585.7	91297.3	81688.9	53641.7	78937.3	141345	92868	75023.4	92063.4	145116	48508.4	136777	122631	92048.4	119883
199	83.0925	1643.82	186920	101324	124304	143367	228317	78258.8	128621	126298	80056.7	63675.5	80187.4	43946.7	63906.2	102637	93955.1	145235	93215	92286.1	41331.5	71262	49452.4	13747.9	72510.7	104405	136753	200816	120844	77922.1	100071	103164	51319.8	109779	90032.1	57271.6	172846	96283.2	95158.3	145319
200	84.0862	1490.7	52869.3	39816.7	51729	44884.6	49446.4	33910.2	38358.5	37942	34471.7	29770.3	38320.6	22949.7	29226.9	43596.2	39370.3	47092.1	41484.6	40271.2	21206.9	34189.8	25894.1	5599.74	35132.5	47570.2	41518.8	45216.7	34956.5	42623	47515	50523	25112.4	45276.9	39776.2	25804.7	53544.5	43088.9	43672.2	44061.9
201	84.0896	1881.1	97074.8	70605.5	80281.6	73569	62317.6	58705.9	57685.9	57997.9	64597.2	56368.9	64510.5	49449	55267.1	72354.4	77681.8	77012.4	73955.8	72619.1	58026.2	60913	58856.1	6118.97	58795	75943.9	69679.4	59885.3	57733.4	72524.3	69828.3	73631.2	69539.9	61271.4	55281.4	57105.1	73787.2	65730.3	75857	68922.8
202	84.0855	2002.35	80455	60449.9	73171.5	69003.2	56906.2	55392.3	63614.9	63422.9	54543.7	48190	60208.7	43994.6	49252.9	61859.8	64737.3	66242	58515.8	61957.2	47408.4	50199.4	47251.3	6414.25	45701	59103.2	56534.2	46307.3	47512.3	58534.2	56257.1	60169.3	56422.6	53338.1	45799.4	49127	60062.1	51397.8	62740	55295.7
203	84.0694	1360.19	72336	47305.6	61251.3	33387.1	60087.7	54892.2	41821.4	40706	55014.2	33599.1	60916.5	32920.5	22554.1	40411.9	37398	42029.3	33828	49181.8	43927.6	45822.2	37313.3	4045.74	32885.4	39202.4	42993.7	40503.3	30345.3	38377.8	62535	46058	41452.3	45677	62260.6	27854	62992.2	55994	45681.2	52992.8
204	84.0752	1623.39	109437	101371	96528.9	80166.6	107726	63461.2	81512.1	78337.2	73056.4	47705.5	60965.3	37641	45988.2	77250.6	75045.9	84243.7	63043.5	71981.1	38606.4	56355.3	35473.6	10100.6	26849.8	77394.5	79478.4	91744.3	66219.8	79351.7	96696.4	98207.8	46059.4	81731.5	60318	43911.9	95793.9	93272.8	81592.1	86357.3
205	85.0975	1881.03	373792	271338	312638	272046	239962	223382	215749	213250	239735	208894	251400	190971	209538	283365	296481	301314	279328	279871	221544	234392	223351	10560.9	217662	293478	263495	229002	213579	272145	263897	281800	263879	236291	213443	222237	278359	252003	281513	262720
206	85.074	2223.46	266128	196838	212547	190620	175900	146517	139794	145814	125136	127030	167860	118251	141711	199811	154888	190794	165669	173709	118162	157298	123912	17416.7	102803	145984	146512	140737	123676	134501	155426	178365	134321	175720	167960	114564	177573	189308	154503	191710
207	85.0964	2002.32	322820	232774	270986	240344	211248	193804	196975	185078	207674	178440	215965	162590	177429	242791	247763	248929	232145	236800	190347	189747	180011	14489.8	173780	236131	216286	179759	186603	221539	216843	231551	213290	205567	180832	197455	234774	213123	236272	217031
208	86.0271	763.448	52133.9	65582.8	110104	92567.6	66055.9	64596.9	65904	49185.6	73064.4	33707.7	42548.3	34855.9	29851.5	40481.4	35276.1	41868.8	27461.7	54285	46032.4	45401	39913.3	2673.89	83249	40342.1	64941.1	52536.8	27167.2	66012.4	113723	52410	24766.8	57757.1	83044.3	94296.6	90410.2	111987	72453.6	117109
209	86.0145	694.927	66949.9	42110.5	96472.3	109587	52611.2	72049.2	50693.4	40160.8	80283.1	51532.2	73823.9	48779.8	45526.1	69923	42279.5	67441.5	37252.9	55363.7	9221.79	28113.7	10805.4	6606.43	14965.8	32600.5	52613.9	85725.1	72197.8	53277.4	45947.4	84171.2	24455.7	96374.8	88716	22981	94201.2	32309.9	56679.6	89660.3
210	86.0843	1359.07	120472	101500	110776	51893.7	140494	143444	84282.9	85986.5	127163	65562.2	146091	78686.6	36840.9	76065.9	74079.9	84952.1	62474.6	100824	97215.9	101868	61228.4	1822.92	59541.5	71479.2	97139	89322.8	57722.2	85978.7	147207	98492.6	83036.2	98940.6	154934	48409.8	138182	128294	93934.5	125195
211	86.056	562.929	209288	121059	211527	303453	160104	186969	269756	289848	148697	120418	244411	191039	107985	112360	98222.2	124759	106376	141183	42644.1	102645	44963.3	4052.46	58700	81064.8	107003	111104	153714	179570	132050	208426	114000	128734	146242	82274.6	234654	165203	143934	172852
212	86.0516	460.823	23509.7	23750.7	46471.4	73069.2	18239.6	18268.5	37719.2	36267.4	25042.8	20630.5	20961	18224.9	32983.3	28517	26697.7	26984	31693.6	25561.6	17856.3	33729.3	31918.4	10024	38633.7	35995.6	34997.1	33492.2	29092.7	33234.8	37132.9	35719.6	19001.1	31438.5	33441.3	19849.5	36563.1	39933	34498	33274.2
213	87.0316	462.604	55010.8	74456.7	208029	427121	63415.7	70451.9	218103	227387	96943.2	44280.5	79262	50518.1	146238	40914.9	52738.7	42993.3	86169.7	68776.2	53637.4	92483.4	90617.3	2397.42	173141	98059.3	118984	111788	81865.9	121299	140585	134454	74329.9	94612.8	109500	33108.2	137807	185371	99690.6	115453
214	87.0526	694.327	299683	199376	462787	532140	247575	346002	240606	185263	371357	227062	346216	225723	211179	323132	188864	306428	158186	263384	26349.8	119207	44154.6	5018.7	49612.5	148735	232664	393966	329071	238405	215200	376655	116181	441012	412645	101131	422214	134604	246164	401432
215	87.0499	1881.08	25389.7	20499.3	22246.2	21353.5	16772.9	17248.7	16613.9	15897.4	18698.3	15716.7	14458.2	13805.4	15759.8	20456.9	21337.6	22001.8	20760.8	20687.4	16623.5	20708.9	16837	3466.33	17403.2	21682.3	20923.4	17837.8	16322.1	22246.5	21725.1	20949.3	20854	14129	16075.2	15930.2	20413.3	19619.6	22744.7	21293.1
216	87.0721	1359.31	87416.3	76622.1	85083.9	37254.2	111466	111531	64918.4	66798.1	98966.9	48718.8	112092	61753.6	26167.9	58231.9	54913	63088.8	46843.4	77809.3	74653.6	76617.8	45043.3	3426.99	42151	49794.6	74635.9	69546.6	42081.6	63157.9	114015	74215.3	61067.3	73300.6	120311	32866.1	107945	100585	72247	98599.5
217	87.8397	693.443	35024.6	18184.9	38334.5	46938.6	18885.4	28890.6	25574.5	16978.8	25610.5	20640.7	35909.7	20302.8	14402.4	32278.5	19173.6	29093.4	14786.9	29280.6	4166.73	12712	8557.03	2029.4	7063.87	17428.6	22340	41201.1	18107.5	14811	22363.2	33114.9	12068	52073	34328.9	8519.44	52890.6	13131.5	16104.5	40710
218	88.0235	374.439	37208.1	44454.1	42944.4	38662	50885	38214.6	47123.3	43147.4	23297	23212	54728.4	35067.9	32411.9	18083.6	25812.6	18253.4	21695.2	21993	37861.9	26654.5	31560.2	0	28069.4	34083.2	22791.5	18696.8	30220.9	27710.9	25338.8	33682.1	37189.7	18900.5	22286.2	18503.2	18978.1	22095.9	18836.8	22907
219	88.008	524.023	107168	51399.8	74848.6	65818.6	66219.2	59529.3	57553.7	21167.1	34426.5	42398.6	49389.5	51399.4	49942.4	26631.6	37359.2	27085.3	32500.3	45304.7	52207.3	30683.6	37115.2	545.726	8127.69	13729.5	14451.6	15168.2	27187.8	28602.4	24017	32990	31423.8	24020.8	17895.1	22491.3	21893.9	16682.5	21182.3	25279.6
220	88.0933	462.877	135452	190739	581119	1.34491e+06	154678	176737	622401	659603	251295	104960	202292	122559	396966	95099.4	127593	102505	213794	170907	117953	229416	221607	661.48	456728	234776	291447	285195	192964	309499	360861	334984	180412	236142	283666	74327.7	354926	497566	237596	293526
221	88.0931	1359.55	99561.2	81735	93636.9	41816.5	121365	124540	69888.2	71232.3	111497	52219.7	125237	65794.3	24954.7	62951.8	58655.9	68744.6	49886.2	85278.2	81838.7	86124.3	49911.3	645.978	45099.8	54965.8	80836.9	78406.1	45453	70263.9	136898	81206.2	67729.8	81972.3	133074	35695.3	127980	113719	81690.2	110654
222	88.068	1881	31420.4	26297.7	28412.6	27734.6	22874.3	20598.3	10928.5	20205	24254.1	20860.8	23866.3	9871.19	20734.9	27042.7	29383.2	29432.5	26857.3	27094.8	21624.7	22189.3	21843.3	820.345	22816.7	28561.2	25814	23352.4	21462.1	26858.1	26723.9	27742.1	27554.8	21294.5	21254	22552.7	27065.3	24851.4	27933.2	26455.3
223	89.0466	2223.72	99462	78875.1	79244.7	76143.2	71936.8	55749.2	49847.6	58630.8	43402.6	48687.5	68911.1	47846.4	62647.3	75326	60578.4	79535.7	65553.1	65215.4	33896.2	63069	38311.7	3246.18	33245	48975.6	54906.9	56447.9	43548	50279.4	61707.3	70544.9	43424.9	65161.7	74709.4	32158	71219.2	81618.3	55072.8	83986.5
224	89.0562	1881.02	66285.7	51424.8	57985.5	51882.9	43593.6	43503.5	41311.5	40888.1	38525.9	40833.5	47916	36790.7	41644.5	52652.9	58249.3	56807.3	51688.2	52448.6	43561.1	46089.9	42988.4	2345.3	43075.6	55206.1	51494.7	44240.8	41808.9	54339.1	36009	52209.6	53218.3	41962.9	40182.5	40869.3	52037.3	26750.7	55823.2	51304.3
225	89.0424	562.415	82807.6	116888	81670.5	152666	131867	190679	172170	185348	74328.3	61328.9	148880	106249	98985.7	60270.1	91867.8	64863.3	53637	57037.1	41875.3	36294	24261.2	1557.06	23940.6	39055.4	44904.3	51812.6	82026.2	82890.6	58905.3	99530.7	119336	51891.8	71244.6	44648.2	55402.8	81279	56360.5	73982
226	89.0931	1359.91	1.21893e+06	977021	1.1384e+06	462301	1.45709e+06	1.50147e+06	821999	840864	1.37393e+06	618000	1.5076e+06	781156	302918	785198	710884	858957	598822	1.04771e+06	1.00734e+06	1.0756e+06	605829	1330.93	576175	671014	1.01457e+06	920915	536373	854403	1.65008e+06	981177	798207	1.01589e+06	1.72637e+06	416148	1.53848e+06	1.39006e+06	981613	1.3518e+06
227	90.0329	375.346	90043	109240	111392	116445	108156	68833.4	76392.9	16994.1	56308.3	53248.2	113845	69987.8	77685.8	45158	62356.9	46924.5	49572.6	55966.5	86568.4	63379.9	81625.8	0	72906.7	87069.2	53926.6	51750.4	81127.9	61031.1	65932.8	82252.6	29359.8	44839.4	50626.2	41321.6	47437.3	55167.1	45308.6	54376.1
228	90.0619	694.45	28926	19253.4	44689.4	49602.7	24307.4	33584.4	23260.7	17812.2	34406.6	20660.5	32073.7	21100.6	20071.9	30389	18399.7	29324.4	14918.4	24066.8	2886.97	11968	4882.54	2809.91	5129.54	14373.6	22180.4	37944.4	31067.5	22820	18993.8	35409.4	11745.2	41333.9	39734.2	9391.44	39168.4	13891.1	23930.5	37210.8
229	90.0809	1359.85	105553	85499	100116	38946	128343	129361	71935	74683.1	116497	54060.3	128244	67813.4	25919.4	69874.3	59525	70605.9	51703.7	89104.2	88396.4	95615.2	53887.6	330.558	49932.2	59133	85631.5	77434.6	47417.6	76248.5	142646	87591.1	69339.7	86089.9	148282	36918.5	130400	124448	83220.3	119557
230	91.0618	1359.72	64922.4	52749.1	59708	30514.6	74211.9	73791.5	42947.3	46106.9	68831.9	34186.9	75650.9	42125.2	20847.4	42133	36122.3	45934.7	32187.4	55413.9	51856.6	55893.5	31871.9	4376.17	30072	38628.6	55099.1	50712	30321.5	43084.1	84931.1	51572.4	42439.4	55357.1	85294.4	23744.9	77318.4	70123.4	52932.6	68234.5
231	91.0285	375.085	69121.6	85578.9	87884.9	91462.8	82165.3	52936.8	58773	9165.59	46378.8	41694.3	90942.9	55294.9	62419.5	35864.2	49283	37221.3	39738.2	43142.8	66096.1	50368.6	65586.3	0	57434.5	68937.9	43733.7	40974.3	63172.3	48684.4	51498.2	64277.5	21993.2	35334.3	39828.1	34204.1	38615.4	43214.7	37048.3	42371.6
232	91.0634	1620.13	44389.2	46796.6	39097.1	30262.9	79830.7	32033.4	39549.2	36099.9	24623.3	14978.1	22954	14023.4	17220	32907.7	22009.1	36973.2	17234.3	23595	12799.6	29630.5	9822.42	6203.31	17183	51208.3	44849.4	74654.4	35605.1	71523.5	59163.7	53806.9	16366.4	41993.4	23213.6	12537.8	41270.3	58246	38370.1	40709.8
233	91.0896	2222.54	502643	415066	399669	388898	380380	318301	291082	318394	257802	266460	373626	276723	312240	401667	322928	421234	323436	360784	217860	351139	210379	11673.4	189245	282403	316726	336230	240930	303071	339541	391060	245199	400632	383421	163770	374273	404044	323007	430013
234	92.0268	374.892	17323.6	23069.1	22799.3	23409.9	21804.5	13171.7	14254.8	1345.2	11914.1	10345.7	22283.5	14714.8	15790	10334.2	12249.8	10523.5	11259.5	11602.5	17405.9	13812.8	16707	0	14792.9	12042.7	11438	10951.8	16015.2	12358.6	13526.2	16831.5	5054.59	8101.25	10187.1	8809.47	9181.38	11948.1	9733.25	11223.2
235	92.077	2221.29	62076.3	54960.1	50703.1	48427.1	49061.7	43882.9	40231.1	42701.6	37045.9	35144.6	48341.8	38608.2	38249.9	51596.3	41896.8	54699.5	38021.6	49985.9	32333	48172.2	28042.2	2555.83	26950.7	10574.8	45808.5	48344.2	32857.4	44061.5	45126.5	51619.9	33912	57603.8	48722.6	19802.5	50115.6	49481.9	43771.9	55630.6
236	92.0629	1620.1	9989.99	10442.2	8952.96	7583.04	18226.7	7084.56	8696.97	5062.19	11053	2720.14	5153.45	2929.59	3416.14	7803.17	4833.51	8214.66	3566.13	4312.75	1953.56	5759.49	2228.6	1696.59	3653.92	6212.9	10090.4	16876.4	7538.8	16195.8	13493.5	12310.4	3497.27	9162.42	4989.37	2172.75	8917.15	10554.3	8309.67	9730.38
237	92.9879	443.906	35922.3	40237.7	44237.1	38953.8	39608.2	38296.8	39719.9	41664	35678.5	36180.8	36785.5	33077.1	35096.6	36791.9	38205.4	33568.2	34552.8	36946.5	44925.1	43765.5	75245.5	13482.3	49394.2	42773.5	40081.6	36591.9	36856.5	37837.8	39467.7	37304.5	49796.6	36499.5	35449.7	36517.2	35658.8	36140.6	34336.1	36808
238	93.0841	2217.48	107031	110576	96031.6	86803.3	97656.1	114811	102215	101641	100539	82609.2	107592	102463	59375	102803	92797	105636	48592.5	118049	115048	119834	84149.1	11292.3	98988.4	114833	131569	151252	83375.8	133178	119129	127238	100667	181758	96232.8	43672	107851	87893.1	117598	109465
239	93.0725	1620.03	58373.8	62049.5	73238.1	58218.2	108526	39910.1	55072	48634.2	69618.9	20066.9	45743.8	26729	33142.9	63433.8	48250.6	47623.1	19732.5	24019.5	30954.2	44817.9	32439.6	6416.15	52079.9	61035.7	70870.4	111017	52663.8	100576	87791.6	79774	31232.1	62853.9	57020.9	20308.9	57199.3	78417.6	52289.1	56023.3
240	94.053	2221.35	64850.4	57398.8	53981.5	52340.9	49082.5	25316.6	18686.9	44680.6	38754.3	38189.7	51159.5	40361.3	38211.3	55379.8	43309.2	57686.7	38982.5	50611.9	34875.2	49974.7	50491.7	3008.24	30086.1	42300	45778.6	50581	34436.8	25138.7	47726.2	55304.9	35150.6	40056.4	51676.6	21760.7	27721	52554.5	46162.1	55836.4
241	94.0773	1620.01	40451.2	41071.3	33536.2	29148.4	74466.7	26324.5	39674.5	33714	47949.4	12940.3	20625.1	11088.7	13972.9	30256	19000.4	34609	14593.5	20617.4	11075.4	27436.4	8476.77	2305.12	14874.6	29756.6	43272.2	71862.2	33120.6	69870.6	55460.9	52746.4	15490.2	33371.7	22355.8	10275.5	33403.3	55222.1	35403.1	37278.8
242	94.0698	462.842	6516.42	13345.5	29446.2	68230	7616.34	8948.8	24154.1	33744.3	12299.3	4958.56	9393.33	5870.98	20118.5	4082.52	5467.56	3512.25	10836.2	8849.7	6558.21	11127.6	14352.9	3514.6	24482	10735.9	14077.7	14142.1	7748.06	14178.2	17197.1	14761.6	11936.1	8443.36	13827.4	3212.66	12922.6	21650	10942	14241
243	94.975	442.409	26289.2	22599	21064.8	22232.9	20335.5	23155.5	20099.1	21005.5	20203.7	19424.6	18418	18904.1	18765.6	19108.3	17486.1	19324.9	18155.8	17387	21245.1	22709.7	35860.8	20240.9	21193.9	20088.2	18251.8	17112.6	21878.8	18402.8	19083.5	20076.7	21607.5	17947.1	18915.7	15979.8	17178.4	17821.3	16818.1	17927.4
244	95.0902	2217.44	160182	167954	147903	129358	148026	174052	156175	155874	150457	123423	161442	154621	90381.8	153539	140977	154943	74532.6	175180	158983	177640	105019	12744.5	121045	146137	174085	206452	112727	190118	163030	182710	136922	263109	135292	58070.8	155308	128211	171113	158741
245	95.0899	1490.56	72729.6	55237.4	71976.3	61678.4	71553.3	45904.1	54085.7	50843.2	45180.4	38626.6	51090.8	28743.3	38862.5	59779.6	53291.7	65528.6	54626.1	54841.9	30126.8	50407.6	40388.9	6705.62	61238.3	74432.4	65330.8	68158.7	51566.6	63502.9	71736.6	74818.7	36039.7	64625.5	57590.1	34416.3	76873.9	60714.9	60680.1	64642.7
246	95.0944	1881.04	202027	155971	177035	161693	135683	131460	126908	123055	145170	123283	139413	109693	122518	161366	177403	170111	159680	158342	135034	136448	133769	7683.03	137425	175094	161630	135860	129196	170824	155067	163046	161012	134488	120954	127246	159358	143203	168110	151110
247	95.0918	2002.31	146690	116426	139250	134138	108892	106472	125477	117184	113488	92566	116852	87548.5	96274.3	119331	132540	125273	119307	118855	99996.1	98952.2	97091.5	9448.54	98124.5	131332	121005	99662	96516	124590	114825	118613	115619	101208	90743.6	98079.4	117240	101714	125376	110050
248	95.0897	1620.08	185517	128678	167867	140290	238047	125121	116913	145973	141346	76269.6	108155	61309	79206.6	146371	113433	159168	96040.9	114719	64032.7	117824	61263.3	13417.9	99593.3	159536	128851	214367	101018	201190	162605	162479	75006	172214	114020	64505.6	180442	157122	155538	161727
249	96.0634	2217.87	28430.4	28431.3	25530.3	23372.1	24508.8	25591.1	24421.5	22051.5	22946.7	20293.4	23939.4	22126.4	18065.3	24984.6	21323.4	24504	15558.5	26512.4	23211.2	26855	16506.6	13441.8	23356.1	23949.8	24931.8	29345.1	20989.4	25635.4	23905	25362.3	22778.5	34145.5	22599.5	14452.7	23578.7	20448	24872.8	24772.6
250	96.08	1621.22	93194.2	102891	77478.1	71913.3	197513	66177	97477.2	83579.1	115336	31323.5	45320.1	26406.2	32112.6	69857.9	52517.8	78383.7	36039.8	51367.3	30864.4	59826	20760.3	8378.05	33961.2	64207.4	76730.2	169729	75988.5	153853	123020	134979	37019.6	76703.4	47473.6	26616.7	87064.8	118860	80695.8	83268.8
251	96.0831	1881.09	29952.3	24738	28021.6	25204	21509.1	21030.4	19551.8	16646.1	21954.1	19537.9	22353.5	16894.8	19002.6	25514.5	27004.7	25895.3	23351.2	25949.2	21801.8	23299.2	21479.3	7667.72	22309.2	28028.1	21449.7	22796.8	22087.4	26808	26781.6	25560.1	23869.7	21501.5	19674.2	21231.5	26025.8	22616.3	25552.5	23588.9
252	96.0781	2002.23	29160.5	22479.9	23898.3	35108.2	23826.2	24381.3	38899.8	35288.8	21129.8	17426.8	25080.2	17343.5	18158.7	22444.9	22410.1	22974.4	22104.4	21459.2	18486.1	20134.6	19758.2	8576.41	20268.5	25712.6	21096.4	19426.8	18442.7	22687.1	22457	24610.4	19996.9	19854.2	16288.2	19198.9	22040.8	20289.9	21809.9	20293.5
253	96.984	376.051	53139.2	50667.1	51543.4	53885.4	51448.8	33440.5	37289.8	7451.51	29450.6	37059.4	53364	43665.3	38648.4	34756.1	43538.6	27966.3	33088.1	25406.7	43890.8	37847.9	45742.6	56090.8	41571.7	49292.2	28772	34720.7	38054.9	36909.8	31518.6	48546.9	14547.8	30459.4	34186	24053.7	31988	28824.1	29985.3	36095.4
254	97.0922	1490.8	87055.7	66894.2	84204.5	71947.9	81679.4	53523.5	64763	57745.3	56828.6	47505.7	62128.4	35469	47905	72598.8	62936	77255.6	67071.9	64963.5	31596.7	57701	40668.3	12108.6	56900.1	79007.3	71213.9	75706.9	56986.5	71015.2	82316.9	85495.4	43019.6	74609.4	67347.6	40220.2	89986.3	72526.4	69069.6	74773.2
255	97.0937	1881.08	169435	130816	147673	134426	113348	107268	105518	103669	117226	98922.8	118020	92415.4	100587	134038	144182	142288	131568	132559	107205	113537	108469	7867.73	107213	142410	131543	109052	104995	133808	127699	136634	131246	109499	100462	106459	128611	115678	138673	125662
256	97.0932	2002.35	161358	124900	155770	146042	117271	116766	135423	129775	117014	96627.6	124166	93622.8	102289	126440	136893	133406	125611	126221	103178	101857	94539.9	10080.2	94842.3	126642	120147	101307	94848.4	124468	116948	125499	117225	106358	95744	106497	123564	109339	131157	114928
257	97.0762	2218.54	81075.9	73415.3	69753.4	63874.7	44201.8	63730.8	59664.9	59124.6	55871.5	48185.4	48022.8	55656.5	23106.4	69633.5	57478.2	64830.9	46118.1	69931.8	54859.6	63760.3	44788.7	12409.4	32349.5	42468.3	62712.8	68695.4	46732.3	64267.3	61966.2	68249.1	55269.1	84311.1	47959.5	32322.6	64687	60875.2	65143.1	66767
258	97.0875	1643.73	139291	127639	131533	110442	183380	91098.6	114974	106542	119523	46893.9	66019	34170.1	46233.5	112881	70570.5	121102	67599.7	69274.9	46926.6	71082.8	31252.6	20075.2	53288.7	81699.8	97778.3	155630	79655.7	134947	135532	134968	57347.7	120456	67380.3	43722	134862	130709	114402	118724
259	98.089	1490.7	66850.4	49337.8	64669.7	55931.5	63255.2	41057.3	48963.6	46611.3	41665.5	35436.6	47683	26530.4	34983.9	55324	48130.9	59184.8	52335.5	50473.6	23117.3	43816.7	30311.7	6740.74	44359.5	61604.7	54711.4	57623.7	44492.9	54807.2	63218.6	64817	31891.2	57608.3	51705.2	32013.5	67465.3	55622.5	54406.3	57866.7
260	98.0922	1881.1	79578.4	62251.2	72399.4	63963.5	53720	50699.6	51422.9	49547.9	55647.9	49175.6	55632.1	43675.7	48822.6	64764.6	69960.1	67015	63697.9	62749.3	50485.6	53443.5	52965.4	9716.38	52295.3	69250.3	61910.9	53567.5	49271.8	66923.9	61881.6	62705	61910.6	52954.9	47580.6	47723.5	62604.5	56118.3	68320.9	60377.3
261	98.0887	2002.38	67604.2	54503.6	71058	64715.3	50672.5	51006.6	69249	64488.1	50696.8	40863	54431.1	39387.5	45239.9	51803.7	59575.5	56095.2	52849.2	53655.2	43233.2	44092.8	41554	7744.81	41117.6	56397	50586.4	43525.2	40496.6	53828.6	48775.9	51901.5	49325.1	46252.4	39562.8	42483.9	51671.2	48059.5	53672.3	48993.3
262	98.0667	1359.38	43197.7	32582.8	38870.5	18825.5	47247.8	45079.7	29782.4	28691.1	40685.6	23655.9	46450.1	26430.4	13462	27369.4	26210.8	30598.3	23855.2	35043.3	33147	33977.5	22309.6	4404.98	21596.4	27346.8	31474.9	31136.9	19699	16028.2	49860	33835	28615.2	34168.9	50260.1	18595	47259	42887.3	33275.5	43107.1
263	98.0852	1643.4	117050	106701	105512	86460.8	140382	61248.5	85129.2	84173	96128.5	53369.2	48084.3	31938.7	47010.8	86876.8	84017	94075.5	69228	79803.2	39930.9	59692.1	38602.8	13435.3	58169.9	87579.3	71810.6	119631	67845.9	104713	104022	113044	49409	82303.4	64555.3	49519.7	100910	97699	87244.1	78331.8
264	99.0483	694.377	271704	184814	402850	459358	225249	304991	215902	165647	329395	210812	310934	207209	194492	280260	182109	278096	146421	236431	34033.2	112940	53234.6	1436.4	59148.8	146787	214722	356195	304621	223307	210930	346103	113575	399749	371179	104936	381175	134117	225200	361297
265	99.0907	1880.98	121677	88130.5	99468.2	87864	76386.5	67853.1	69053.5	69195.3	75184.1	64785.4	78953.2	56672.9	64133	88962.7	93078.4	90056.4	86255.8	86648.2	68789.7	71902.5	69808.1	4338.9	67028.5	92059.6	82684.8	71083.8	69360.6	82643.1	83971.5	90442.6	82996.3	72901	70410.8	69835.2	88896.9	78821.9	88554.1	84869.8
266	99.0882	2002.44	117992	81165.3	100204	85127.4	71471.6	66202.5	71214.9	69543.8	71454.1	60307.2	76894.6	54491.3	61761.6	82551.4	85353.7	82322.1	78101.6	83539.9	63644.1	65503.8	62845.2	6347.03	60665.5	84404.9	73595	59857.6	59696.9	75164.4	74481.6	80006.4	74857.5	70521.7	62825.3	65939	82859.2	72748.2	77562.4	74693.6
267	99.0794	1359.85	154185	107989	129604	64677.8	139918	132738	91530.8	92638.5	128952	75640.5	140156	78918.4	48369	89338	92379.9	97363.5	85448.9	112090	102438	103477	75881	2943.57	76319.3	91074.8	102693	96848.7	73278.8	93084	154147	110834	92322.7	111335	151472	72139	150743	137985	103192	135016
268	99.0774	1490.68	61866	42921.6	57556.7	50651.6	54927.3	39341.7	45218.2	41507.9	41005.2	34725.7	43702	26524.3	35361.9	50248.8	44969.9	53945.3	49989.3	47109.4	25484.6	38898.6	31270.3	3349.09	39185.8	53387.4	45437.2	50284.3	39348.2	45842.3	55645	55504.8	33449.6	48473.9	47665.6	31903.7	58914.6	48676.2	47211.8	51318.2
269	100.049	824.468	170951	146233	157266	231807	166892	167476	122271	100996	118528	111961	196651	129550	98151.6	66453.5	78724.9	72524.5	57125.3	116230	166965	90779.4	94230.9	546.88	186590	63007.5	191575	99585.4	75656.8	126299	152422	164759	101439	115792	265614	81997.6	136648	136044	88015.2	108667
270	100.014	562.939	92309.4	122363	92862.2	170331	133744	190326	173049	177699	78534.3	68218.2	160287	114175	111717	65749.3	99059.9	71790.5	64620.1	62780.7	46998.7	45111.2	27091.9	132.749	24589.7	47099.4	62852.3	63082.1	100268	96093.1	69236.6	117049	114987	65435.5	92167.1	50796.5	72654.5	90948.2	69826.8	91673.2
271	100.005	694.44	215068	143541	320249	373585	182645	248414	176962	138234	264434	161659	256738	163572	155221	223279	137033	218430	115992	183607	27344.3	92072.3	39063.4	760.191	44528.3	112060	172606	281847	241000	181075	157102	277662	94016.3	321018	292424	78891.3	309727	104428	179300	291375
272	100.007	374.439	78331.8	95153.6	97737.6	99681.3	94630.7	63104.5	68165.5	35654.6	51877.1	47160.5	97795.9	62214.2	70703	41970.7	56188.1	44156.2	47132.6	49242.4	79513.1	59264.6	73027.9	0	67612.1	80371.2	52440.1	49973.5	76257.3	55113.6	61837.5	75868.2	28251.9	42690.3	49640.6	38940.4	42654	48414.4	43306.6	52668.8
273	100.089	1359.71	326515	268780	299505	126998	387984	390879	223663	222301	348311	171453	389161	207515	86357.5	206073	189783	220546	164546	276467	268169	284833	167785	22705.7	153462	184123	262669	244405	150296	231315	416370	269299	218320	267118	437249	119762	394181	366385	256989	349329
274	101.049	1881.08	306157	238610	271786	246545	205996	204130	193362	192859	221937	186737	220789	176169	190324	251276	276266	266487	248020	249079	203429	211434	201799	2220.8	199901	264989	245223	206704	195485	257623	239941	254431	249530	200999	185416	200876	246408	219254	264477	236101
275	101.033	2002.31	202701	166124	186736	172682	146645	146131	142285	137133	160412	130434	159171	124123	136492	168499	192876	182137	169470	172529	137166	137166	129635	2894	128622	173459	163681	137298	135204	174076	157980	166997	160666	142695	129894	136613	164306	145746	176943	157516
276	101.077	1359.68	362033	299324	335187	143605	445623	451980	257464	257749	401596	193060	445911	247118	99184.3	237961	214375	256320	182376	308094	305897	320503	189241	1772.29	177794	207113	299615	275667	171006	258334	478368	299255	251830	298081	502066	133050	449185	405654	290746	396423
277	101.053	462.61	61000.9	87752.1	253319	552568	73668.6	81050.4	269413	284623	113028	49573.6	95126.5	57807.8	171130	45737.2	59313.7	47225.7	96560	80698.2	57874.3	106514	101276	751.108	204469	111448	135985	127696	94320.9	144107	164219	156598	87394	107742	128669	35484.2	158912	219962	112680	133614
278	101.018	2223.49	149479	116479	113246	113658	106576	81036.1	74443.7	86091.4	64980.2	73246.3	104850	70217.7	91040.5	116178	89280.9	117474	97139	98060	50998.5	91730	55016.4	2990.44	45853.2	73939	73022.9	83458.4	56757.1	77580.2	90362.1	102000	64347.4	43206.6	108888	46199.2	101367	118206	84166.5	124223
279	101.996	694.639	60431.3	40491.3	88712.5	101363	48314.1	62023.3	49325.1	38307.5	75965.8	41945.1	67681.2	45539.5	42811.9	63236.9	35976.5	62188	32687.5	52219.6	7184.35	25395.8	10235.1	5977.9	9977.27	30917.1	46748.1	80982.3	65890.1	50945.6	42800.3	75125.6	23109.3	91961.3	83452.4	19051.7	88243	28955.3	52474.2	82591.7
280	102.057	462.472	51293.8	73255.1	204493	458456	60421.2	70157.5	222026	233789	93856.6	39602.5	77355.7	48085	143922	39562.7	49007.9	43411.5	83944.8	44902.4	52520	88424.7	87070	701.564	165379	91998.3	112323	106572	76707	118340	134769	128656	78481.2	57251.9	106579	29791.5	128875	185268	93287.7	76048.3
281	102.113	1359.57	223254	177226	206906	87263.5	281200	284103	158063	161300	253462	122453	283398	142273	56054.5	141810	129962	150570	115435	185037	182069	203327	111258	1092.26	104763	127234	187136	166293	104106	157883	303634	183383	148454	190793	314120	80375.7	280257	258691	182347	242937
282	102.081	1881.03	37432.5	28305.9	28639.8	30297.8	24568.3	24890.4	23161.6	22744.7	27061.2	22309.4	25904.4	20750.4	23276.5	29508.2	32703.9	32391.1	29869.2	26208.7	23948.5	25486.7	23692.8	1683.43	17841.3	32790.7	29701.1	24214.9	23233.6	31671.2	28695.6	29968.9	30227.1	22562.2	22822.8	23799.2	28958.2	26538.7	31083.4	28546.8
283	102.093	499.347	5799.86	39751.1	40732.6	12184.3	12009.4	8057.3	6688.55	7225.11	46249.5	32035.5	21458.5	9968.7	27215.4	62883.3	41757.1	69075.4	48930.4	37901.3	12483.5	68511.3	47266.6	878.928	44481.7	66582.9	40898	54701.7	35063.5	24130.9	60759	24993.9	3693.55	34453.1	44057.3	48580.6	49819.3	53511.9	40189.8	43161.9
284	102.997	461.982	49754.2	61777.2	160232	316783	47613.1	52650.3	161196	170118	73193.4	37825.1	63006.6	43080.2	110722	36455.3	49980.5	37832.4	68836.7	53406.8	50109.3	84823.7	76242.8	3800.67	132901	79182.7	91778.6	88857.8	74971.7	96665.5	109933	103856	65127.9	73360.8	89936.3	34492	102600	137400	77654.9	93170.8
285	103.092	2224.37	723193	559104	554643	550386	521070	376568	345084	397411	288560	345694	483972	315892	456416	548653	421724	580528	498783	448554	215850	431898	269659	4325.63	206588	340401	371239	371687	307822	332694	420073	490170	290278	416143	533466	231070	489406	583755	379688	593389
286	103.093	1881.03	408917	321248	363138	326038	275496	268428	262471	259553	294484	251234	289815	231498	255362	331380	365444	352290	331740	327661	265107	280026	266168	3162.65	263908	353672	324176	272867	261081	340857	322969	334511	328475	269769	246750	262879	326665	290412	345460	313076
287	103.09	2002.26	300689	243090	269775	216628	217634	212029	203398	196733	237864	193086	234723	181374	198293	248463	281132	268958	250990	250410	199736	204342	188676	4112.91	183382	257290	240562	200073	195945	258408	235354	245089	231951	207684	187596	202155	243184	218420	262975	231361
288	103.086	374.417	297585	369807	372118	383528	352806	227973	251844	50253.1	194893	181216	386090	276499	262457	158638	216637	169203	176123	190372	286713	224443	277430	0	249505	294607	191290	181335	274609	216382	229885	276191	40884.2	158699	173950	150068	166292	189700	164440	193923
289	103.098	1360.09	4.03832e+06	3.23571e+06	3.77025e+06	1.41923e+06	4.88441e+06	5.03026e+06	2.71807e+06	2.75368e+06	4.57507e+06	1.9511e+06	5.02769e+06	2.5992e+06	945415	2.59177e+06	2.33376e+06	2.80488e+06	1.99089e+06	3.46957e+06	3.34514e+06	3.61621e+06	2.01601e+06	2268.52	1.90723e+06	2.21756e+06	3.36565e+06	3.06026e+06	1.756e+06	2.7342e+06	5.41315e+06	3.28622e+06	2.60733e+06	3.28234e+06	5.63734e+06	1.32858e+06	5.08e+06	4.62349e+06	3.24607e+06	4.47908e+06
290	104.037	375.147	49684.2	55816	56616.5	59103.7	54868.2	34091	39555.6	6207	29531.6	29438.3	57704.5	42638.9	39103.9	25533.8	37778.9	24605.8	28218.6	27748.7	44321.5	37138.6	44791.2	0	40423.3	48017.8	26695.4	30406.1	40913.7	33190.8	36050.2	43639.1	14856.7	27087.1	27470	22117.9	28753.5	28354.3	26964.3	33117
291	104.09	2223.91	128360	99659.3	99333.7	94428.2	91994	70291.2	64152.4	71767.9	53041.2	62206.6	85612.3	55215.3	77616.3	97518.6	74231.7	102675	85938.5	81818.7	42153.5	76627.8	46812.5	1762.1	37852.7	62159.2	66514.3	72403.2	52393.8	61530.8	72080.5	82754.8	52633.3	78939.2	93656.7	37894.5	86750.3	100170	70969.3	101199
292	104.079	1880.98	43935.7	33857.5	39176.2	36124.9	29723.6	29634.2	28563.3	27969.3	33146.3	27291	32373	26373	28455	35906.1	39573.9	38129.6	35437	36296.8	28697.5	30593	29165.1	1327.53	29652	38378.3	36648.5	30212.4	28744.3	36908.5	35111.5	36954.4	35392.5	28980.2	26227.8	28428.7	34440.7	31404.4	37189.2	34574.8
293	104.094	1359.96	393580	323429	367077	142930	493278	489232	272773	263763	449671	193561	491828	249754	91952	248180	224196	268233	188596	339971	322544	365250	200833	819.959	192845	221098	328996	295005	175151	275919	544865	316841	258753	326885	556837	132325	509385	464117	315706	451385
294	104.067	2002.09	32077.5	27189.8	29957.3	27449	23667.4	22897.9	22181.2	22029.8	26260.2	21537	25326.9	19820.8	22119.8	26961.4	31731.5	29401.6	28257.4	28245.1	21448.6	21809.3	20887.8	1323.33	20580.7	28809.9	25768	22605.7	20663.5	28172.4	25657	27804.3	24926.3	23765.8	20895.4	23038.8	27017	23834	28786.5	24697.9
295	105.031	587.805	43537.1	56490.2	67287.7	57680.3	51079	44812.6	40882.4	53607.3	27696.3	41201.9	48718.2	40498.7	41779.6	63283.4	54737.7	65175.4	56495.6	52895.5	33872.3	60904.4	48815.3	2399.03	48495.1	62734.6	50421.9	55601.2	55483	47100.2	57549.5	45593.6	27576.2	52637.9	53185.1	37085.6	70207.5	66104.2	60745.7	60383.9
296	104.998	462.293	22225.8	29047.3	75054.9	148179	22908	26666	74551.7	79523.1	35047.4	17757.9	29518.1	17011.6	52828.7	20768.5	19967.5	18066.8	33729.1	26530.4	21766.4	37926.5	35454.2	3001.39	63023.6	39748.2	44551.7	42709.5	31908.4	44612.1	51748.1	47837	23040.7	33353.5	41610.8	15806.8	48791.7	62891	39479	41830.5
297	105.023	523.395	139265	63946.1	94142	78586	81894.9	72370.8	76268.9	24961.7	41663	53664	63893.8	66753.9	63785.7	30207.2	42378.6	27072.7	37639.4	54162.7	65183.4	30511.5	43099.2	2429.23	7171.56	12222.7	17031.2	18854.6	31253.5	21288.3	22983.4	43631	38211.8	24856.2	23653.1	27187.2	23424.8	24991.7	22470.6	27050.9
298	105.096	2222.94	748982	609383	587413	578151	566094	453549	418662	461274	361726	384744	542509	392702	467234	586856	467592	628560	488436	518449	299732	510133	303270	8919	263186	407431	458814	478350	349299	428107	489213	566216	352117	560626	569038	241790	544172	603878	455888	637962
299	105.097	1359.31	635718	537480	595078	254884	798011	798181	455276	458580	714049	347390	804331	427535	174095	416248	384748	452670	326302	545849	537830	565364	329416	2153.91	308500	367014	530767	497361	300115	457396	821228	526750	442614	531275	876408	233349	783741	721432	514773	702853
300	106.044	497.574	2377.47	14717.2	15360.6	20872	4347.61	2834.37	11466.6	11309.1	16719.1	12568.8	7445.35	5719.96	9854.61	22920	14963.1	25595	17482.8	16219.6	4199.14	25464.8	17456.1	2633.35	17775.1	24237.3	15731.1	19452.7	12100.2	8169.74	22648.9	8994.75	1445.33	13492.3	15353.6	19055	18140.5	20187.5	14840.1	15768.7
301	106.093	2222.94	184922	150697	145166	141193	137711	110365	100817	111907	86929.7	94837.5	131696	92356.5	113172	145383	112569	152654	119983	126275	70859.9	123812	72984.8	1760.5	62092.9	98716.2	108931	116453	83746.7	103969	117930	137705	86471.3	135127	137472	57550.5	133885	147347	111569	157388
302	106.09	1359.31	63301.4	52834.4	58635.3	24893.9	77884.3	78602.9	44089.6	46147.7	70085.9	34350.3	79050.7	42133.9	17540.7	41548	37454.6	44966	32449.6	53530.8	52507.7	55712.5	31878.9	902.41	30637.7	36326.1	52986.6	48308.6	28802.9	45491.8	81682.7	51506	44723.4	51949.3	86282.4	23462.7	76068.5	70394.5	49852.2	68812.3
303	107.022	375.346	65112.8	81474	82355.1	86144.2	78174.2	50642.4	54854.3	7573	41742.5	37901	85127.7	52834.1	58148.9	34551.8	47732.8	34025.2	38025.3	40080.3	62572.8	46455.6	60469.9	0	53454.3	63899.6	41353.8	37600.4	58102.6	46049.4	48723	60190	17850.3	33514.8	37052.9	30455.7	33673.3	39299.4	33533.7	37996.4
304	107.097	2221.6	388956	331468	311435	304957	308013	270365	244762	262008	217326	216680	302578	231926	234656	318096	258718	339061	240947	294957	190751	288692	166177	5591.42	156606	230434	263401	290487	193392	260759	274343	318404	203963	351634	298259	122180	298310	312987	266297	340152
305	107.073	1359.18	25839.3	21560.4	23355.5	10627.8	32382.2	31256.6	18751.3	18569.1	28412.3	14159.1	32947.9	17394.2	7201.59	16430	15522.1	17733.6	12622.3	21050.5	21313.3	22676.1	13931.9	1297.26	12428.1	15235.6	22010.7	19511.7	12016.5	18223	33736.1	21737.6	16871	21002.4	34691.4	9651.76	31201	28062.4	19648.9	28528.5
306	107.081	1619.75	31384.3	35406.4	28373.3	23958.9	62916.7	23568.4	31151.9	27115.5	38577.9	10864.6	16501.2	7736.37	11212.3	24446.5	16328.8	39364.8	10391.3	17711.4	9456.6	20635.4	5627.59	2121.71	9755.98	35258.8	34159.6	57791.1	27128.8	54814.8	44156.3	42550.5	11714.8	31030.6	17396.8	8380.46	30028.2	43957.6	29133.8	28962.1
307	107.08	1880.87	22659.9	16665.2	19853.5	17498.9	14876.6	14068.5	14283.3	14235.9	14873.3	13502.4	15729.7	12033.6	12168.8	17564	19420.3	19752.5	16822.5	17518.1	13221.1	14927.2	14796	2326.37	13669.8	20263.1	17535.7	15480.7	13654.9	19573.6	17205.3	18088.3	16538.2	14511.1	13580.4	13407.2	17659.4	15373.4	18945.4	16363.8
308	108.022	374.541	12740.5	13532.8	15653.3	16137.8	13581.9	10288.4	10135.6	4135.75	9026	7300.45	14272.3	13760.1	10403.5	6646.35	8468.66	7645.39	8000.07	7611.39	14005.7	10401	11378.8	0	11916.7	12047.4	8882.78	8653.2	11744.5	9196.26	9032.97	11698.6	5817.89	7165.55	8041.13	7473.9	8033.73	8460.23	6703.17	8625.84
309	108.085	2219.85	47201.4	42760.3	39064.4	38088.1	37750.2	38389.6	32035.8	35908.6	32238.8	29580.5	39004.6	33240.9	28051.5	40420.8	30269.1	40172.8	27217.3	41128.6	30141.8	40595.6	21779.4	1845.27	23143	30155	36963.8	42625.4	25738.5	38579.3	36919.4	43179	27856.3	53881.8	35504.8	14765.3	39207.4	38270.8	38011.1	43791.2
310	108.079	1620.16	29568.2	31604.4	23656.7	20212.2	55264	19054.4	27644.2	23401.1	36223.5	9519.28	13741.9	7350.04	9994.7	19643.5	13751.6	21347.4	9637.09	15967.3	7294.05	18431.1	4987.56	1217.04	10242.6	18806.1	28627	51876.7	22044.4	47382.9	39234.2	35925.5	9179.06	27336.6	14324.5	6033.17	26070	39452	24819.3	26023.5
311	109.092	2217.34	78555.6	82641.1	71231.8	64934.3	74181.5	86312.3	78654.4	76277.4	74751.9	59702.2	80656.9	76342.6	43615.3	77926.4	68294.7	76326.2	36943.3	89807.7	76490.6	86120	48708.3	4171.56	56655.1	69761.7	83792.8	98638.6	53112.9	94089.9	79334.1	92270.6	66158.9	132284	63936.4	27505.3	74734.4	61517.2	84594.9	79036.4
312	109.095	1881.07	117243	93044.1	102677	92970.7	79251.9	75297.8	74844.8	71799	83610.9	70530.4	83693.5	65453.6	71038.6	94337.1	103745	99071.5	93421.4	95358.6	75766.4	80631.7	74670.2	2308.92	74566	100591	93542.3	78514.6	72602.9	96010.5	89494.6	94217.8	94790.1	78962.8	69681.5	73418.2	91624.5	81679.1	99951.3	88073.4
313	109.094	2002.31	85947.4	70054.6	82233.3	78959	65886.2	64321	70901.6	67334.9	66598.1	53542.3	67953.3	50438.1	58806.6	69007.2	77847.7	75109.5	69269.1	69964	54890.2	57170.7	54281.5	4212.41	52279.1	72858	66564.5	54605.5	54775.1	70903.1	62992	68138	63572.8	58754.8	51023.6	58012.6	66521.3	60001.1	72262.1	63595.1
314	109.088	1620.08	51474.7	59719	72706.4	60628.9	116383	41653.2	57585.9	49091.8	66893.6	30782.4	47776.2	26843.5	31223.2	61682.9	49053	70626.1	39961.2	50127.8	15160	36592.1	11281.3	3630.43	34826.3	62232.9	57692.5	101938	46410.6	98041.2	76407.7	77615.4	30049.6	53185.6	47811	14161.4	79082.6	75598.1	49999	52678.1
315	109.09	1490.55	19987	18623.3	24376.4	19765.7	23123	15355.6	17890.6	16419.8	15671	12668.6	16402.7	9188.97	12480.1	20107.3	17391.7	21562.9	18557.7	17677.5	8690.61	16292	10528.7	2619.82	15996.1	22266.6	19774.6	20543.1	16166.7	19539	22452.1	23999.4	10792.3	21026.4	19635.6	10760.7	24850.8	19166.1	20860.4	21105.6
316	110.004	375.085	68275.2	81835.1	84105	86552.1	81241.2	48721.5	54437.9	6868.26	43477.2	39851.3	86265.9	53482.5	59048.4	34608.8	47012.1	36077.6	39116.3	41817.7	63537.8	48629.5	61951.8	0	55919.1	66241.2	41597.9	39514.1	61538.3	48733.4	50586.8	62297	19049.5	33056.1	39848.3	31081.6	35437.3	37671.2	36781.7	41445.9
317	110.012	524.657	118414	52172.9	78919.4	70491.6	68686.2	59890.2	60864.2	21268.3	36129.6	45614	49471.8	53837	53037.7	24640.7	36140.3	26630.6	33749.8	45877.4	56863	32640.3	39988.1	1175.48	5970.63	9608.4	12302.5	14775.4	26932.3	27355.5	22697.6	36771.5	28796.1	23582.7	19447.7	20593.2	21232.3	20921.8	20109.9	24516.4
318	110.082	1620.91	46968.9	49369.9	38765	35703.3	95583	31862.6	45879.7	39519.6	54291.5	16247.1	22592.7	13181.1	16509.4	33527.8	26584.3	38873.1	15324.1	24758.5	14206.1	30278	8703.99	2865.7	15064.6	28849.3	46162.4	80510.6	37633.8	74995	58014.8	63973.8	17080.9	39176.3	23336	11904.6	42902.8	54064.6	40752	40911.5
319	110.066	1359.72	20777.1	17944.8	19824.7	10297.1	26467.4	25093.5	15649.7	13997.2	22550.6	11441.4	25971.2	14038.4	7316.26	14809.1	13462.7	16012.7	11297.6	17661.4	19666.1	19101.8	10674	1153.16	10732.1	14937.2	18630.8	15682.3	9913.86	15340.9	26165.6	18771.1	14797	17440.9	28804	8472.13	25268.7	18667.2	17561	22947.9
320	110.089	1880.87	18724.5	12370.7	15795.4	10695.6	11878.2	10152.1	11902.3	11162.8	11939.7	9602.89	12650.9	9668.02	10133.1	13756.2	14551	14261.7	12108.9	12013.1	10800.2	11744.1	10401.6	2030.58	11216.5	14018.8	12620.5	11682.6	10624	14688.1	10535.6	11112.9	14559.7	11857	8055.04	11335.4	13920.6	11433.5	15383.5	13334.4
321	111.056	2222.19	118964	90698.3	94241.7	89219	86571.1	73992.2	68011.4	72278.8	62121.5	60992.6	85352.1	60969.2	68004.3	92719.6	72367.5	94194.9	74085.7	84375.7	55919.7	79931.7	52885.1	5914.41	46043.2	66428.8	69855.4	75335.4	55840.5	70920.5	76648.1	86871.3	60955.1	95138.8	82690.3	42624	82204.8	89950.9	74989.8	94201.5
322	111.089	1881.03	70973.2	54653.8	60471.7	55171.4	45348.1	43261	45196.6	41520.7	47578.3	41095.6	45894.5	37101.5	40763.3	53886.1	58377.6	56632	55905.2	55283.4	43064.4	46642.5	43068.2	4265.01	42351.1	58041.2	52995.9	43861.1	44873.4	54031.5	50401	55508.1	52174.1	44136.9	39635.7	42850.4	56100.9	49558	57241	52262.5
323	111.089	2002.35	82648.8	63074.8	77638	71767.5	60143.1	56063.2	65961.1	62716.9	58703.8	47573.2	60510	44506.7	47652.1	64599.4	68471.8	65767.3	60500.4	62996.8	50142.7	50798	48680.9	5725.51	48402.1	63710	56574.7	49659.9	49282.2	60951.2	57507.6	61499	57463.4	52285.3	47534.6	51102.7	62084.9	55476.8	65121.2	55276
324	111.089	1490.7	39172.5	28279.5	36512.4	31263.8	34880.8	23410.1	27964.2	25761.1	23252.5	20905.8	26986.3	16182.7	21133.8	31055.4	27889.3	33701.2	29333.3	28532.7	13937.3	25257.9	17657.6	3700.73	24714.1	35278.4	29497.8	33002.2	24370.2	30480.3	35403.2	37720.2	18283.2	32894.9	30086	17902.6	39113.8	32479	32643.8	32575.1
325	111.06	1360.21	59084.3	43662	51089.6	23698.8	61072.4	57425.8	37467.2	37056.7	54067.6	27725.9	60887.8	33424.5	17849.3	36930.5	32806.8	39661.9	19954.2	44699.6	44449.9	46225.1	29293.6	3485.06	30027	33701.6	43568.9	40205.9	27566.6	37887.1	65866.6	44515.9	36797.8	44062.9	67669.1	22006.2	62393	58695	41688.4	55924.1
326	112.022	374.508	25570.7	32469.5	32428.1	33755.3	30567.1	20176.6	21727.8	2698.13	17298.9	14475.4	33319.3	19483.3	22146.1	13547.2	16981.5	13963	13817.8	16130.4	24481.4	17862.6	25103	0	20900.2	26128.9	15702.5	15212.3	23981.7	18705.8	19157.1	23721.4	6965.01	13364.3	14979	12231.2	13265.5	15926.9	11862.1	15139
327	112.071	1359.46	55967.2	43434.9	48866.6	23614.4	61169.7	59888.7	37911.8	36501.4	54812.2	27589.2	62334.9	34339.2	16108.9	35629.9	32056.8	37734	28295.6	42537.9	42234.8	43435.4	28405.4	1214.42	24927.3	32500.5	42685.4	39869.6	25556.2	36527.8	65581.1	43070.7	35110.2	42720	65965.8	22037.2	59989.4	54098.8	40967.5	54074.5
328	112.085	1490.65	25153.8	17241	24070.7	19822.2	22498.5	15449.3	16835.1	16034	15873.9	13008.8	16716.2	10489.3	13786.1	20386.2	18493.3	22151.3	19113.7	18429	8582.58	15634	12285.9	2223.1	15918.6	22208.6	20081	21454.1	15463.3	19082.3	23378	22874.4	12226.5	19598.4	18338.6	11950.9	23798.6	19321.9	20526.1	20139.3
329	112.081	1881.07	27934.2	21117.4	20994	20177.7	16529.5	13167.9	14562.9	15313.2	16478.5	13364.8	16838.2	13174.8	14262.2	19545	20495.6	20725	19219.6	19600	16006.6	17650.9	15807.2	2742.36	15720.7	20655.9	17739.7	14991	15092.3	18022.5	18606.3	19584.4	18878.8	14540.9	14721	16737	20247.1	17078.7	18497	17499.1
330	112.077	2002.64	27721.6	16968.2	28847.6	31081.8	16399.3	17691.2	39104.9	35554.9	15453.7	13623.5	21860.1	12284.2	17837.7	18313	20826.4	21019.8	19816.9	20046.6	16216.2	15293	15194.6	2610.33	15153.1	19592	13804.5	12623.9	15291	18212.6	14921.8	17314.9	15910.4	16779.4	14416.6	13557.3	19863.4	15681.3	20575.4	18342.4
331	112.087	1622.16	52332.4	39925	42605	34193.2	45831.8	25900.9	21722.1	30472.8	33498	18960.2	28311.4	17499.5	21123.8	36841.2	30807.9	35003.8	30371.6	33000.9	6616.38	23693.8	19258.7	4254.36	23952.6	31216.3	34154.8	38271.5	14066.1	30935.4	38080.1	42563.9	23471.1	33048.1	27031.8	24479.8	39369.4	38493.5	38912.8	36827.2
332	113.013	694.988	54911.8	32435.9	81642.9	94562	44200.7	62683.6	42489.9	32763.4	66024.4	42571.5	62046.3	40946.2	39096.9	58336.5	33424.2	57442.8	29105.7	45593.7	8121.3	22488.4	10354.4	627.824	8899.47	25708.8	46061.8	69054.6	62206.5	45861.6	36960.8	67281	21843.5	81603.7	74373.1	17909.2	74754.7	20829	47137.7	75427.4
333	113.068	2222.82	74693.1	57489.3	59195.6	53888.6	50137.3	43458.1	41192.2	40862.2	37085.5	37538.5	47673	34536.2	37713.6	57621.4	43504.3	55516.3	45905.9	50547.4	35422.5	46577.5	35863.6	4895.79	30085.8	43256.9	41020.5	41067	37391.8	40440.2	45272.5	49984.8	37826.6	50982.3	46951.5	34495.1	52360.8	49219.3	46769.9	54799.9
334	113.089	1880.97	76537.7	51520.2	64676.7	57640.4	48146	41660.9	44566	43913.6	45893.3	40289.5	47402.6	37469.1	40273	56982.2	57161.5	58401.6	52660.7	56160	41951.5	45858.5	43734.8	2607.32	42217.5	57185	50375.9	42996	39670.1	50794.2	51931.5	56182	51142.6	48252.6	43212.4	43436.3	55520.1	50576	55126.1	52008
335	113.085	1359.85	146562	113531	129461	66410.3	145969	144575	91245.5	93541	135412	77680.7	154759	84293.8	45380	95293.8	85645.4	99169.3	75601.6	116052	106159	112653	74690.5	1164.48	72469.3	88219.4	108307	102984	68019.6	88378.2	166008	111451	90754.4	110796	167490	59789.4	156114	143700	105976	142271
336	113.088	2002.3	115291	57814.1	66272.3	59109.9	47591.5	47260.3	50567.8	51475.4	47204.4	41860.4	54017.4	37497.3	41578	57725.3	56482.5	59217.5	53849	54953.9	45634.3	44841	44693.6	4750.63	40799.6	57137.5	52240.1	42201.1	44322.6	51811.4	50353.9	56311.8	48463.5	55046.6	42468.7	45236.3	55824.1	57659.3	55876.5	52740.2
337	114.021	695.089	37535.9	20269.2	59044.9	67454.4	31413.3	44819.7	32083.8	23392.5	46284.8	29273.1	45102.2	28742.1	29460.7	44015.3	24721.6	41469.8	22113.4	32722.1	4962.14	16115.8	7022.25	1282.08	7428.73	19842	31954.6	53284.7	44276.2	31754	28828.1	48861.7	15352.2	58340.3	50980.7	12472.3	52380.3	19571.6	32850.7	50531.6
338	114.085	1359.03	306828	262882	287181	124890	383297	384049	223300	224593	341210	170969	387217	210143	85682.9	203182	185575	219068	160184	262672	261386	275708	161099	290.078	151994	179092	256178	244317	151336	223360	392626	255845	218631	260262	418440	117786	373619	344161	249410	335138
339	114.072	824.437	43667.3	37153.8	38850.9	58478.3	42971.8	42175.4	30562.9	23105.4	28666.1	29149	50757.1	33580.2	25436.5	15332.7	19123.9	17863.7	14230.7	29368.7	44802.3	22190.3	24149.5	1233.69	48399.3	14330.7	48871.7	24753.3	19361.4	32183	38030.2	42006.6	26944.6	28166.7	67963.2	20122.6	33170.7	33064.4	21309.1	23974.7
340	114.058	1054.98	16726.3	19057.6	16477.2	23898.4	22912.3	17101.6	22279.4	13751.4	18138.3	12629.5	16918.7	13337.3	9266.87	3435.98	9293.5	4745.69	3617.4	10361.3	16142	6741.32	9445.06	332.831	18270.9	5140.34	16113	15286.7	5736.2	15557.6	12081.6	15176.4	11617.6	12011.9	24504.2	10043.6	12759.9	15363.4	7648.38	10931.1
341	115.01	460.927	55681.4	82513.2	181495	341693	61262.2	68287.4	174298	181166	89285.4	51987.5	84105.5	59367.6	117480	51470	61467.7	54538.4	76287.9	80983.1	62293	106169	88755.1	3007.86	164819	110540	117681	117756	98713.2	128186	120613	132667	80886.7	101607	101251	37081.9	121123	159719	115053	102543
342	115.06	1359.41	174734	151835	166439	71937.2	218431	217925	128446	130926	196480	98226.5	225940	122018	50859.1	115290	105240	126249	90878.7	150439	147502	160387	91364.2	3979.15	88666.7	103724	147162	138573	84577.1	125880	228453	147695	124770	147144	243565	68577	218460	199458	144615	194873
343	115.051	2222.35	93596.2	83329.6	79405.9	75511.7	73364.4	63307.3	56808.9	62310.8	50968.4	53411.8	72230.5	54433.6	60944.9	78851.7	62760	81085.7	61789.9	70865.8	42315	69021.4	42481.5	6389.82	38118.2	53981.9	62835.3	65949.9	47858.6	60569	65240.1	76183	48219.4	77501	74083.8	32842.2	72022	79499	64245.6	82878
344	115.004	694.285	105404	67608.8	160841	187480	91926	125918	84588.7	67802.8	132752	78819	125796	78585.4	77513.6	110743	62393.7	107332	57165.2	87105.7	13082	43600.1	15963.1	2693.13	15468.2	54544.9	82035.6	139809	117553	86921.8	74438.7	134242	39575.7	161851	147308	36497.7	151476	48177.3	86249.1	145958
345	115.065	1880.97	44713.1	36026.8	40759.3	38738.4	29919.5	30260.1	31561.1	30553.3	32630.6	28084.2	32905.8	27112.9	27312.6	37261.4	40061	38301.9	35877.3	35483	29880.4	32082.3	28196	4509.1	29734.5	38791.2	35885	19243	28736.9	38124.3	35267.1	37502	36740.5	29458.3	28805.6	30090.2	35807	32364.9	37969.3	34883.6
346	115.998	696.143	81218.5	47719.4	125975	160112	79721.2	111469	78128.6	79508.6	95475.1	55591.9	91458.2	53892.8	46663.2	65430.4	44976	70510.7	34511.2	63655.3	15774.9	35076.4	17376.4	1970.01	21955.6	36811.2	70594.7	104444	94164.9	63813.2	51730.7	109562	33224.1	116376	102861	28667.5	117794	46628	80863.5	118362
347	116.092	1490.8	122624	94178.8	119704	105682	122067	78445.3	94022	77597.8	79380.6	64498.9	88262.6	47128.4	61879.7	103713	91746.4	112829	94783.1	93400.5	41508.1	83970.8	52567.6	2478.75	78962.2	113779	106461	112217	82359.5	102990	121615	128618	54594	111867	79977.4	57338	133498	105108	106224	97121.2
348	116.093	1881.07	292366	230702	261578	235343	198507	193551	186492	181385	211141	178097	209627	167384	180681	241159	265288	256131	238268	234310	188822	202225	189325	2853.53	188286	252790	234451	192932	186319	246635	229284	237618	234647	189752	175389	184821	230461	209043	249034	224570
349	116.088	2002.31	204947	166602	187173	174273	149554	144406	142479	133533	160723	133531	162235	124889	137752	169653	193762	182116	171849	170669	134396	138521	129473	3188.24	127365	173740	161245	135109	132620	174681	159431	165297	156013	138853	125794	140086	161629	146008	180245	153564
350	116.097	1359.85	159282	137827	159226	68919.4	210070	204862	112751	115013	181016	88477	201067	115292	44519.2	110776	99139	120163	83202.9	139787	137863	148599	82021.7	1012.82	80663.5	92731.2	140002	126665	75741.2	117331	219978	134544	114767	134267	223207	56623.2	205314	187233	134397	182660
351	116.096	514.511	48537.8	47107.5	194432	65118.8	48496.5	61131.6	40057.3	65958.9	98751.3	41991	34254.8	50313	37189.9	80465.7	47176.4	93524.2	37688.8	81173.2	30083.5	106735	31143	495.44	83968.5	75582.7	136217	77054.4	35234.1	50299.8	249513	55166.8	20812.8	95549.7	189732	25625.6	239683	165779	181151	202637
352	117.002	1643.85	1.44824e+06	1.15392e+06	1.47598e+06	1.16494e+06	1.2489e+06	890607	1.00027e+06	977748	907076	767861	1.10802e+06	614642	767811	1.24673e+06	1.11704e+06	1.32985e+06	1.16216e+06	1.11616e+06	409756	803813	546519	7793.92	850182	1.29869e+06	1.04209e+06	1.08601e+06	822788	898340	1.19898e+06	1.14245e+06	554849	1.31443e+06	1.09489e+06	678230	1.4702e+06	1.12387e+06	1.10552e+06	1.20857e+06
353	117.001	1490.84	1.66551e+06	1.25461e+06	1.62066e+06	1.39503e+06	1.59889e+06	1.01786e+06	1.22302e+06	1.11699e+06	1.03825e+06	883913	1.15474e+06	627631	826014	1.40701e+06	1.22535e+06	1.50664e+06	1.26513e+06	1.25072e+06	558443	1.12981e+06	717420	5263.81	1.07199e+06	1.55611e+06	1.39422e+06	1.49705e+06	1.1045e+06	1.39062e+06	1.60804e+06	1.70487e+06	726233	1.48064e+06	1.26544e+06	755693	1.76403e+06	1.38342e+06	1.40411e+06	1.45844e+06
354	117.099	462.877	1.74315e+06	2.508e+06	7.52675e+06	1.543e+07	2.06618e+06	2.3164e+06	8.05456e+06	8.49218e+06	3.32255e+06	1.35728e+06	2.68017e+06	1.58976e+06	5.23295e+06	1.2238e+06	1.61271e+06	1.29391e+06	2.81627e+06	2.223e+06	1.55761e+06	2.99505e+06	2.90472e+06	2158.02	6.03699e+06	3.06679e+06	3.91066e+06	3.77357e+06	2.54795e+06	4.1241e+06	4.74476e+06	4.49889e+06	2.40016e+06	3.11228e+06	3.76275e+06	909444	4.66907e+06	6.5312e+06	3.15724e+06	3.84847e+06
355	117.071	1359.52	2.27586e+06	1.92132e+06	2.15994e+06	889914	2.84936e+06	2.87991e+06	1.63181e+06	1.62899e+06	2.5622e+06	1.21797e+06	2.88404e+06	1.5528e+06	609794	1.47724e+06	1.35057e+06	1.61314e+06	1.15416e+06	1.95437e+06	1.90863e+06	2.06915e+06	1.16198e+06	2768.1	1.09222e+06	1.30628e+06	1.88195e+06	1.77015e+06	1.05877e+06	1.61986e+06	3.01378e+06	1.90508e+06	1.57018e+06	1.90666e+06	3.17565e+06	822353	2.8182e+06	2.62559e+06	1.85853e+06	2.53977e+06
356	117.048	2223.71	489342	388482	379338	376823	357506	276591	250984	283904	213075	242078	340641	236180	302200	379947	222941	395016	318818	318435	172921	307517	192853	15513.1	158509	245752	270045	281155	213994	248751	296940	342907	209052	323161	359738	156140	337466	388889	194456	405369
357	118.007	1643.85	142761	114421	145591	113417	124912	88597.9	97690.4	96631.4	90790.1	74924.3	109855	60247.4	75390.9	124242	108414	130713	115645	109880	40172.1	78835.7	52542.5	1265.82	83468.1	128676	102251	122567	78767.2	124266	118018	112653	55046.2	128872	109233	66668.3	143525	108408	109215	120433
358	118.003	1490.8	286640	259920	343920	329993	322481	254835	291527	266656	268069	220622	277651	182508	285334	311762	290578	329380	352062	246608	115493	229188	175060	1193.99	238354	306704	288683	298345	234285	277424	336035	304426	207773	245784	293641	166916	349521	284471	270445	319965
359	118.099	462.877	191992	276209	864104	2.00044e+06	227125	254067	944597	990615	366622	149518	295412	173987	582526	135457	176324	143960	310020	243361	170699	332157	317465	389.929	678789	342108	433734	418903	277835	454542	529199	500140	264772	344385	419604	99177.3	516623	736559	344933	423912
360	118.068	1359.46	238799	201474	221177	92629	302883	300660	169564	169318	271199	128708	305407	163931	63024.2	156722	138467	167153	119758	205524	202082	211688	120911	578.284	113463	136930	198922	185485	111787	169278	316889	197745	165315	200872	337118	85972.7	299332	274008	191514	266340
361	118.136	2223.13	105355	86216.5	90367.9	52526.3	86575.3	65533.6	60051.2	65061.3	42282.8	57792.4	77411.4	58054.5	70325.8	90913.6	70250.9	97050.2	71835	76180.9	42839.9	74865.2	37472.7	1024.53	10438.5	56150.7	65298.5	43184.3	48106	60548.6	63609.7	64045.3	50605.7	85612	82957.7	34176	83533.2	85718.1	69790.9	100807
362	119.036	1359.68	234329	195689	223367	93184	295257	301625	165523	171269	267214	126065	301333	161144	63790	149621	142509	167501	119148	202777	200210	215434	120170	2224.98	114850	134567	199132	182718	110784	169184	323644	199541	163455	200120	326802	86917.7	303216	271208	192097	263816
363	119.005	1490.69	81631.5	55766.9	87148.7	77264	85530.3	58986.6	68164.5	61956	59368.5	49039.7	65842.9	39421.1	54286.5	75616.8	66049	79204.2	73730.2	64645.6	25554.7	58843.4	35244.7	3089.55	58465.6	77751.5	75376.6	78822.2	58664.9	71295.6	85471.5	84172.8	43305	68958.7	68645.8	40801.9	91307.6	73559.1	72055.3	76765.4
364	118.996	1643.86	63130.8	47198.5	64440.9	49632.1	56856.4	38100.5	44527.8	44080.2	38096.5	23742.1	47177.5	16815.1	24220.6	54566.9	39211.7	49926	38212.4	46087.6	19063.5	34071.2	25089.3	3347.03	35034.9	46074.4	45479.1	43969.9	43589.1	37666.2	51015	51757	21012.3	57005.1	36637.9	28682.6	63217.6	39249.2	45348.4	45331.3
365	119.084	461.982	107944	147750	413618	864266	114487	121602	408488	429598	178752	92809.4	143360	90195.5	270530	105250	118766	108562	175342	142426	90410.6	189368	184276	2783.92	328943	193126	227577	219313	157544	223258	269831	240273	121084	187325	217850	79088.6	262145	342534	193508	224486
366	119.099	2224.01	2.76159e+06	2.11531e+06	2.08511e+06	2.09163e+06	1.97675e+06	1.43475e+06	1.31251e+06	1.50865e+06	1.09507e+06	1.28092e+06	1.83919e+06	1.20052e+06	1.69572e+06	2.07229e+06	1.57523e+06	2.19417e+06	1.83232e+06	1.69221e+06	803439	1.624e+06	985779	9189.45	758754	1.27552e+06	1.39614e+06	1.40518e+06	1.12743e+06	1.25627e+06	1.56508e+06	1.85375e+06	1.07766e+06	1.61373e+06	1.98408e+06	820877	1.83712e+06	2.14692e+06	1.40819e+06	2.21054e+06
367	120.039	1359.74	24996.6	19656.3	21896.2	9144.63	29945.2	30402.4	15733.5	16353.7	25024.8	13254.2	29448.1	14981.7	7726.37	16553	14651.8	15995.4	11519.9	19952.4	19545	21776.7	11670.7	408.842	10315.9	13057.6	20782.4	19016.8	11485.6	17441.9	32734.7	18639.9	15941.9	20097.4	34576.2	8753.41	31494.6	29137.2	19205.7	27690.2
368	120.096	2222.54	325865	264586	253904	248034	241691	199927	180804	199251	156260	166025	233673	168622	194269	253800	200626	267589	201314	223171	128325	214956	126939	2726.5	113266	172161	194886	207000	145636	188809	207611	241886	148133	247808	239910	97039.2	230656	253921	194387	266814
369	120.073	1035.36	48396.3	31932.2	71475.5	69379.8	32083.1	74100.4	55615.1	75926.5	72437.5	38511.7	64829.8	57785.3	37919.7	26678.3	18170.8	25514.9	22968.9	53412.6	6264.77	25598.5	12813.2	987.121	15200.4	33457	65183.1	41336.4	30732.5	51182.3	29157.9	45447.2	20594.9	76965	46407.7	15010.7	87610	58708.8	47316.5	87579.9
370	120.083	375.346	136483	165567	172645	176207	161826	101806	113884	16831.1	86363.2	77835.3	177915	107886	121067	66692.7	95661.8	71031.7	77875.8	91911	130098	98975.7	124533	0	111243	132704	83458.3	79236.8	123582	93613.8	100416	124201	39500.2	67901.2	77547.8	64226.7	71463.8	83194.6	70309.9	82273.5
371	120.045	462.154	13515.3	13772.6	32997.7	62102.9	11143.7	12762.4	30815.4	32826.4	15685.2	8795.03	13036.3	8934.47	21879.2	10477.8	12733	11570.8	15582.3	15720	10134.9	17316.8	17059.2	584.691	25683.9	16615.6	19814.7	17203.5	15816.6	17352.1	26107.5	18989.9	12411.1	16421.2	20808.7	8017.05	21653.4	26569.4	18190	11628
372	121.044	375.926	15128.1	19789.9	20105	21326.5	19459.7	10771.7	13667.2	1842.55	9969.1	10097.9	20841.9	12499.1	14425.2	8643.69	11402.1	9634.08	9860.46	10277.6	15896.8	12057.1	14872.4	14486.9	13527.6	15705.9	10600.7	9720.2	14743.1	8261.65	12375.6	14720.7	5075.6	8535.09	7381.27	7617.8	7720.35	8310.83	7402.24	8366.51
373	120.989	1360.11	11122	11903.6	10253.7	5391.44	14544.9	16430.2	9559	8646.31	16506.8	7499.43	17423.5	8494.92	4907.72	9777.69	8975.67	8192.68	6199.24	13076.3	11127	12171	5764.57	2582.08	7348.1	8854.79	10729.6	8536.98	6921.72	10241.5	18248.1	10633	10307.6	11434.2	20821	5493.48	18074.4	17439.5	8261.84	16751.4
374	121.093	2217.74	119302	126087	108763	99925.8	113540	128544	116075	116027	112534	89830.2	121505	116257	66962.7	114563	106226	121188	55898.3	132887	112646	133297	70916.8	4776.65	82188.9	105036	126942	154215	79471.8	139675	120629	136468	99761.2	195976	101614	40462.8	114781	96040.7	128230	120879
375	121.085	1881.01	26985.5	20712.1	24522.5	22008.8	18603.9	17874.4	17880.5	15606	18623.2	16405.9	19820.8	15863.8	16197.7	23150.3	23681	23848.8	21125.9	21526.6	17079.7	17891.3	16752.2	1605.53	16798.8	23472.7	22121	18853.8	17644.4	23814.3	21405.6	22637.5	21506.2	18181.2	15974	16883.5	21655.1	19621.9	23063.7	21559.4
376	121.085	2002.16	22063.3	17113.9	22371.7	20059.7	16345.1	16600.9	18174.3	9094.11	17310.1	13368.6	17682.4	11834.7	13926.6	18658.7	19456.2	19559.3	17767	17326	15166.7	15199.6	14559	3434.45	14177.7	19165.5	18454.2	14868.6	13942.6	18687.6	17764.9	17539.3	16501.9	15559.4	13669.1	13233	17531.4	15260.8	19949.6	18183.6
377	121.085	1619.66	37337	38176.4	37722.6	28157.3	73677.7	27344.3	37734.7	25124.1	42647.9	20873.7	17343.9	10411.7	22573.7	28376.6	29532.3	33412.9	14064.1	31942.3	9463.34	26409.1	6734.2	2245.02	12868.5	41739	40666.3	66829.1	31482	66014.8	53096.3	48018.5	13866.6	36015.5	31695.3	9160.29	36478.1	52405.1	32667.5	35092.1
378	121.552	1004.48	3843.82	3623.61	5665.9	6620.19	1652.92	2436.98	1994.34	3909.15	4080.17	1070.54	1933.98	2095.5	1343.6	1321.58	1949.89	806.186	986.347	4387.62	63.7419	790.115	479.274	0	543.379	994.843	3491.99	2581.73	562.686	1974.24	2784.89	2516.07	487.585	5159.43	2480.54	507.463	6316.25	4495.72	4640.16	4084.67
379	121.996	435.142	85845.8	61593.7	67883.3	59803.3	59629.5	63395.7	58377.5	54058.7	58779.5	47323.1	51252.2	51404.4	53599.1	40897.1	39954.1	41736.4	39243.8	58058.1	49211.1	44151.8	54624.4	503.004	38049.7	39593.3	38069.4	36267.8	62683.2	37953.6	44133	43875.1	44747.3	38585	41858.1	32015.3	34868.6	51407.8	32040.2	40617.9
380	122.087	2217.38	14203.2	18688.5	15724.6	12843.4	16879	19523.8	17363	17311.3	16338.4	13464.1	18316.9	17122.6	8946.53	16954.2	15590.4	16822.2	7329.42	18394.2	16419.2	18990.5	10969.2	979.164	12759.2	15317.3	17056.4	22491.3	11660.4	20953.1	17382.7	20965.5	13941.8	28349.6	15560.6	5670.49	16897.9	13255.1	19764	16175.5
381	122.075	1824.68	26598.2	31367.5	107784	81811.2	30016.4	23343.7	35954.9	22759.4	9365.95	8342.5	39182.9	6972.35	22354.5	23866.8	10834	25477.4	20682.4	7575.25	13580.3	25144.5	83191.1	1318.02	15034.8	9459.82	43315.5	13438.1	14924.9	128633	11781.3	37387.3	17231.2	10856	32385.5	23511.4	20481.4	18479.9	5638.52	11435.6
382	122.083	1619.82	19907.9	20094.3	14342.5	13090.8	39103.3	14143.6	18172.5	17512	22811.9	6564.19	9296.08	5419.37	6242.83	14352.2	9278.67	14837.3	6944.93	10734.7	4947.92	13340.8	2789.44	717.821	6127.59	14158	19499.1	35019.7	15600.8	34637.6	26785.9	26241.5	7133.39	18893.1	9855.36	4289.84	19312.9	26943.4	17393.9	17987.1
383	122.989	444.303	47357.4	47686	49062.8	48875.6	47122.9	48489.8	47552.8	46925.9	46513.9	43268.2	46728.4	42976.1	44507.1	43407.1	45717.3	46562.5	42907.3	45409.5	39743.3	44101.1	42906.2	906.185	40806.9	43082.4	43839.6	39921.6	39404.6	43953.9	43056.8	43757.8	44137.3	40843.9	40314.8	42523.9	41585.8	41771.9	44988.5	43525.7
384	123.09	2217.34	32820.7	36249.2	31791	27940.8	32367.7	37787.1	35367.9	33110.6	33303.6	26295.2	31208.8	32966.5	18903.2	32375.8	29717.9	30203.7	16463.3	37087.2	32255.8	38247.8	21560.8	2179.2	22736.6	28461.3	35858.4	43555.7	23125.1	35429.7	32073.9	39981.8	26014	56287	27232.9	7946.33	31878.7	23525.6	36275.5	31701.4
385	123.095	1881.07	61889.2	47252.7	53142.3	48051	39710.2	38304.2	35207.9	35843.2	42209	35934.1	42625.7	32227.8	35519.6	47523.5	52068.6	51039.4	47254.7	47312.6	38302.2	39541.1	36648.4	1543.06	38904.6	51868.2	46701.6	37476.5	38084	49140.4	45868.1	46959.2	46106.9	37147.8	33449	36998	46730.6	41406	51426	44963.4
386	123.092	2002.31	45551.5	36380.9	44224	40178.5	33992.8	32140.4	39039.7	39425.2	34763.1	29245.9	35389.2	26962.2	29677.9	35914.7	40600.7	38047	36538.5	36544.8	29331.9	29713.6	28103.9	1268.49	25610.9	38382.6	34161.8	28845.4	28241.3	37193	32942	36047.1	31731.5	30592.6	27750.2	28824.6	34294.7	30483.7	37991.7	32404.6
387	123.083	1620.83	34366	36737.3	25335.1	25136.4	71810.3	23554.1	33667.9	29854.9	42243.1	13989.3	14901.7	8402.11	9948.34	25023.2	18564	26839.5	17499.5	17728.8	9356.15	21385.6	5053.14	1333.93	9362.55	21983.1	34459.2	62716.7	28156.8	56209.4	41630.2	48064.2	7579.62	29574.5	17020	7679.54	31466.7	42689.7	27520.2	30344.7
388	123.957	440.779	10303.4	6000.47	8834.71	8171.22	7686.98	7577.68	7774.98	6450.13	6849.13	5942.11	6076.94	6736.2	5484.27	6521.23	2659.32	5547.11	5698.99	6215.98	5078.08	6477.35	4223.43	189.481	6394.19	5999.96	6394.35	2631.51	6010	6004.7	6445.07	5989.83	6362.35	2029.5	4614.61	5127.89	2887.58	2470.52	4640.26	3624.1
389	124.082	1881.1	9519.06	6971.8	7723.81	6433.65	4899.25	5767.22	5633.66	4838.93	6024.38	5488.63	5234.98	4774.05	5879.12	7462.99	2440.69	7835.42	6007	6716.79	3870.55	5979.43	5512.91	539.324	5241.94	6370.03	7156.17	4893.75	4638.69	7663.69	7128.87	7355.62	6739.96	5136.26	5165.85	4859.98	7430.61	6161.67	7090.19	6807.93
390	124.083	1620.7	21757.8	21604.3	17831.5	16560.5	44594.7	14412.5	22619	14754.2	23974.5	7074.96	8182.36	5278.46	6292.6	16040.2	10977.6	17865.3	7720.91	12515	5616.97	13830.8	4331.57	1423.58	6492.94	14242.4	20773	36940.2	17507.3	36120.3	27193.9	29549	7490.29	19003.4	11037.8	5583.37	18755.5	27416.2	17267.4	19505.5
391	124.077	1824.77	9281.69	10120.8	35792.2	25285.9	10132.1	8609.81	11892.5	6775.21	3534.06	3113.99	12111.1	3022.22	6420.91	7813.15	4008.46	8635.62	6988.9	3173.98	5201.3	7965.25	27294.9	1031.34	4835.26	3692.57	14880.1	5155.73	4281.38	41213.1	4036.07	10454.2	6169.36	4058.58	10399	4836.73	6999.77	5632.21	1995.57	3902.62
392	124.112	2002.26	8641.48	5963.99	7561.8	8674.37	4423.29	5685.9	11207.4	8568.05	5045.62	4128.8	5420.27	2763.79	4163.29	5683.19	6009.02	6650.13	5396.72	5074.47	4434.12	4356.16	3417.43	636.892	3462.88	5294.37	5464.86	3935.67	3491.2	4479.31	4926.37	4565.68	5320.29	4671.58	3552.63	4313.05	4316.55	4563.38	6673.43	4265.51
393	124.065	2218.3	6250.23	6921.37	6378.76	6652.17	7328.2	5976.22	4069.42	4474.97	6134.93	4774.17	6302.96	4172.92	4114.94	7276.95	4625.44	5993.64	3444.17	5464.99	5238.77	6428.97	3985.93	1225.4	3386.39	4290.69	5005.68	7434.18	4889.53	7390.6	6306.07	6699.21	4811.64	7509.6	4073.67	2054.25	5969.2	5041.03	5612.71	6177.17
394	124.978	445.115	13947.9	14877.5	15708.9	15594.3	15229.9	15019.1	14764.6	14006.5	14832.3	13315.7	15969.7	13743.2	13893	14388.5	15849.1	15007.6	14276.5	13884.1	13177.4	13650.1	14316.7	799.134	13903.9	13911.4	14871.1	13307.7	10956	14071.1	12869.6	13638.5	12670.4	12719.8	14174.2	15138.9	13049.2	13952.9	15600.3	14672.8
395	125.087	1880.94	32527.1	21892.7	25355.8	23170.6	18892.3	18557.5	18634.5	18252.6	19681.4	17391.4	18608.7	15176	16469.4	24162.8	23555.5	24761.8	23028.1	21472.7	17390.7	18764.5	17691.6	1397.09	18134.8	23996	21343.3	17049.3	17153.1	20949.1	21721.6	23398.1	22462.2	18396.1	15285.3	18278.5	21731.1	20047.3	23067.2	20710.7
396	125.084	2002.38	29787	20547.8	27399.9	23078	20968.2	17990.5	22423.5	22672.2	18939.6	15168.2	22027.7	15240	17672	22530.9	21851.2	23020.8	21286.7	20609	13761.3	17492.1	17162.7	2645.08	16685.5	20374.4	20136.8	13285.1	13855	19822.4	17960.5	20563.7	19596.2	18688.7	14698.8	16383.1	21677.7	18673.9	20213.2	19875.9
397	125.071	2219.19	30243.6	24032.9	24972.3	22309.5	23106	22390.7	20146.7	19056.5	18859.2	18107.8	23778.5	17796.2	11627.8	25819.8	15647.5	21912	17742.9	20706.3	16873.5	21972.6	15091.6	3244.62	10850.7	21211.4	22039.5	19517.1	10423	18327.4	18502.7	24056.6	18090.4	31170.7	14101	11717.1	20549.2	16229	22972.5	23119.3
398	125.997	382.301	227392	80618.5	93111.3	93451.1	104930	63295.6	98753.3	26625.8	70557.5	198577	96762.8	190827	87596.8	202771	259174	103781	177667	59357.8	80220.9	173114	170496	0	163264	194203	55004.6	172490	77190.6	154877	59312.6	203483	42274.2	157183	162425	92569.3	166626	68078.7	151892	170937
399	126.006	647.243	101718	149779	302225	141229	88472.7	123869	89416.3	7404.4	250615	120629	110425	108056	135004	348255	303053	331540	264060	196571	62313.4	230341	157571	8342.06	115302	249566	229564	199045	202178	143296	224932	146553	8055.39	188360	131832	115251	247944	242638	257898	224678
400	126.072	1359.62	54706	44580.2	49653	23417.8	60553.1	60309.8	37406.5	37283.8	57372.5	28138.5	63604.8	33352.2	12695.9	35378.5	32300.2	37439.8	28266.7	44864.8	41803.4	44746.7	27600.9	2683.74	18282.7	32475.9	42991	38723.5	24680.3	36506.6	69638.7	43789.2	34977.4	44458.6	68970.6	20991.1	67477.1	57738.4	40545.1	59883.7
401	126.114	1621.6	29230.7	19115	20114.1	15898.7	15213	11695.9	11251.5	14902.5	14823	14353.8	12438.7	9250.7	8401.92	16559.9	17052	18778.5	14584.8	19752.4	9576.05	10043.4	10494	1319.92	12463.7	16381.4	14611.1	16460.9	12953.1	21402.4	15451.2	19266	16352.9	12024	10650.4	15572.1	16015.9	19254.6	20642.2	15013.5
402	127.067	2223.07	75786.3	55168.7	57637.7	52745.3	50336.2	41165.8	37447.9	44627.9	35817.9	35971.7	45508.6	36967.8	38878.3	52795.5	42040.5	51011.6	44014.8	48454.6	36521.5	43769	31878.9	4779.75	30861.6	41635.6	42105.4	42059.1	32788.6	40790.9	40664	50854	39102.2	53144.6	45945.4	28704.8	51820.7	50227.2	44810.8	50508
403	127.009	646.954	60639.1	80953.3	207526	96909.4	55936.3	55520.6	50588.3	13869.3	170576	70163.6	66958.8	56855.9	102161	237804	210540	228157	178057	131684	26495.8	152580	108751	21588.4	138013	160354	150616	143029	133858	100946	155853	104536	17123.1	127256	63017	80365.1	169026	165189	176057	153818
404	127.084	1359.68	123610	97960.8	109563	58304.5	132826	133139	79705.8	82584.6	118368	65251.6	132711	74363.3	35808.2	78879	76469	86240.5	69136.1	99558.9	93286.2	99409	67633.2	3902.05	61722	75923.7	96657.7	90540.9	58922.3	81833.8	146890	98024.6	80873.9	98435	144767	51038.2	141609	123886	93455.4	123352
405	128.034	940.21	39060.8	29776.3	28176.2	31765.5	40648.8	36890.9	34137	17693.3	17577.5	16531.1	20465.1	22237.3	26211.4	11960.6	19452.1	18058.1	15079.7	17411.3	15573.2	15062.1	20459.7	6455.53	5605.51	8545.34	12854	10323	36309.6	14784.6	14035.3	15753.5	12782.4	10726.1	15021.6	5681.16	13813.1	16349.9	10191.9	12781.2
406	128.095	1359.15	131515	112723	124727	53650.8	165222	166923	93701	95783.3	147938	70812.3	167317	89216.6	35058.6	87516.6	79138.5	94493	67636.2	116350	112126	120072	68345.5	1330.17	64055.6	77583.3	109445	104788	62626.9	92459.5	174791	108128	91942.4	111378	173670	47821.2	165938	151192	107445	146325
407	129.003	1643.79	730290	628786	741696	582473	1.1049e+06	453811	527604	509725	724624	388119	561695	313967	383963	628056	568110	671126	586579	567494	185675	410585	264453	12262.9	434184	660752	549071	963363	434259	772897	788842	910541	260176	666354	561080	344776	745897	605117	570552	627370
408	129.002	1490.84	825549	620449	803856	691472	794502	507609	605671	558537	518768	436020	570145	310848	411842	697084	608166	748123	624606	627279	285266	563427	356418	14510.8	531631	777267	701008	749031	554670	696870	804455	851165	364308	744838	632723	380766	885268	696123	708751	735858
409	129.088	2219.42	699789	684902	616485	572532	602112	602516	536418	553163	518581	460430	625371	533015	426359	635596	539694	632004	351877	654826	477796	633929	355592	29216.4	365304	479564	574671	675338	396409	604945	567859	643167	458040	853252	556651	158915	590803	562445	612292	661528
410	129.094	1881.07	614711	475054	543253	495210	408732	399374	389455	377382	446502	371080	433815	345187	373020	494293	547440	523659	487575	490253	395951	414159	394808	9283.25	392782	526208	484859	404634	387000	510028	471984	497393	486572	397469	360987	386328	483449	434873	523303	462768
411	129.094	1359.68	1.50868e+06	1.25951e+06	1.4313e+06	572651	1.91759e+06	1.92311e+06	1.06467e+06	1.06687e+06	1.729e+06	790049	1.92099e+06	1.045e+06	389341	970306	889370	1.06764e+06	749350	1.29442e+06	1.25229e+06	1.37351e+06	755647	7209.82	712784	858735	1.25405e+06	1.17751e+06	692365	1.07e+06	2.02916e+06	1.2622e+06	1.01981e+06	1.27222e+06	2.13998e+06	526543	1.91991e+06	1.77056e+06	1.21772e+06	1.7122e+06
412	129.1	2002.13	443837	341918	396448	375502	282774	290983	290500	291626	376714	283368	344389	277118	289578	368153	412370	395355	385571	301021	309770	296576	292956	4533.09	271148	368778	334436	290225	272223	401669	341027	352234	360304	305783	276168	312559	357648	314486	385811	340573
413	130.017	1490.71	172490	155142	195913	187026	192146	148634	166843	158557	153231	123703	161689	103356	156748	179508	167614	191140	195747	145984	67658.8	131819	100020	2756.36	137588	179233	168337	175389	135659	162766	196556	182605	117222	147857	172889	99477.7	206426	168943	161272	186540
414	130.061	694.59	330196	218361	506206	582116	275245	382759	267005	211513	409079	251546	387274	247729	234348	348755	209249	343767	176730	285250	31899.9	133160	48742.7	315.042	51386.2	170593	261013	442264	371782	274086	237625	425742	132898	503043	463637	117763	475765	154041	282055	455897
415	130.095	1359.46	374136	311871	351794	143869	472391	475544	264946	266184	422694	198088	474978	255484	99032.9	246301	217730	263932	186617	323522	309223	334380	188141	1122.53	174780	210012	312284	290231	173271	265691	499417	309635	254368	310662	520237	129467	471018	428875	303683	415164
416	130.08	1881.04	122227	93082.1	104864	97958.9	82925.1	80065.2	76950.1	75242.4	87625.4	75005.8	88546.5	68567.7	74577.7	99804.9	111469	104885	98543.2	98018.3	79052.6	82657	78386	3238.67	77327.2	105064	96060.6	81146.6	77612.5	101575	94036.3	97863.9	96276.9	76351.9	72319.1	75851	96473.5	85540.8	101783	93138
417	130.085	2219.2	116954	115956	104996	97922.5	102601	104249	91363.2	96794.6	87452.5	79369.2	106510	92730.6	71348.8	107133	73790.8	105033	67411.9	112830	82353.9	107072	60570.9	6897.49	63381.4	80950.2	98226.5	115270	67581.1	95298	96299.9	108770	79283.1	144883	92412.2	39312.5	98900.4	97020	102900	113023
418	130.1	1621.85	244305	91378.8	74524.5	64776	199499	28171.4	46968.6	65321.4	63030.1	57881.8	39714.6	32526.3	43587.7	53826.3	70298.6	85061.8	63690.1	88670.7	41851.8	46212.6	56888.9	1709.84	72302.5	83390	77817.2	184892	56504.1	141674	68539.4	98639.9	52632.6	48351.9	37532.5	61851.4	77225.3	61148	94019.9	77402.6
419	131.018	462.868	129021	183774	496199	1.04029e+06	150973	169181	521290	546531	223028	90188.9	188504	115659	341099	109588	100890	113621	202606	156219	138356	230860	224769	1462.13	416725	239661	279350	267318	196323	290202	333577	314226	195912	224322	264957	84252.5	316110	432792	230881	269010
420	131.016	694.522	313213	170011	486400	559741	265715	370019	257471	197933	398579	242246	371995	239903	229467	332136	165281	325643	166164	273980	33716.9	120573	47933	3832.75	46861.6	131423	252605	419367	356728	261054	226685	407197	120127	484041	447113	111395	456313	144528	269946	440386
421	131.076	1359.68	669256	573744	627156	266714	834243	844949	479635	482832	754072	362066	843954	464051	185183	444674	398065	479108	344433	577735	567073	600255	353334	1579.77	332550	390937	559977	518786	318230	483713	899665	567314	468732	568304	939172	248266	840812	784911	540093	762582
422	131.047	1490.81	220283	165405	219146	193954	220057	144373	171137	157493	145059	121057	77062	88705.9	120265	190104	170495	204303	177464	169123	42511.9	156573	97082.2	1222.73	145856	211154	191145	204166	149252	189941	221396	229639	103517	199403	178228	105064	242748	192291	188453	200964
423	131.051	1881.07	239935	186711	214124	193225	162003	159243	152511	148066	176757	148521	170322	138829	147805	195508	215070	208234	194659	191391	156629	172244	158153	4389.54	160735	207735	191416	72136	154159	203923	193364	197954	192881	158903	148031	154278	190626	172133	209011	189605
424	131.086	2221.39	264986	232216	216842	176653	211031	187670	131822	178734	112449	152495	210300	164048	164166	219591	178001	227957	141622	208503	136575	199832	117415	7808.93	111307	122396	182406	201139	134279	133040	172193	214983	142962	245229	203147	86432.4	150957	213027	188623	235277
425	132.011	695.145	245796	160375	389507	442067	209868	294366	221294	198209	321178	181067	282093	184267	172971	249410	148482	244299	124160	209657	23569.7	91653	33449.2	689.835	41459.7	119889	203197	331553	272508	205482	182631	312470	65991.7	378973	337562	81075.4	369776	136676	222971	354733
426	132.076	1643.86	673880	530169	688771	540695	560285	407553	461455	450381	405296	356305	517610	283945	353498	579660	519540	618957	540826	515978	182763	367434	249588	2078.96	388607	600196	474565	481039	376630	401045	554137	525397	254836	614924	508639	313861	681928	515499	508931	562040
427	132.08	1490.92	732349	552347	722763	625910	707813	458940	546078	498833	469768	392765	516369	286105	379534	635641	550472	675920	575090	560348	244740	501879	320172	1653.12	472109	687596	622416	665678	489723	616854	724149	759699	328992	653411	564001	337997	791469	613528	623145	654394
428	132.081	1881.07	131015	101526	115601	107308	88772.8	87588.7	83479.2	42436.9	95177.9	80157.1	92871.1	72772.4	78315.7	106710	118498	114017	106768	105669	83526.3	90685.2	83631.7	1250	86340.4	114740	103734	88260.3	83024.5	113576	103967	108473	105200	84820.3	79650.4	82635.7	97575.4	93000.5	111480	99843.9
429	132.116	1359.72	136692	116394	126632	53012	170766	176920	94307	96077.2	132577	68979.4	168291	91161.5	35052.7	85946.7	76434.6	95870.8	67124.8	114643	110490	121385	69346.3	415.278	66552.6	78053.1	112259	100667	65532.8	98862.9	182407	110847	94409	113819	190244	48797.5	169940	155193	108122	151057
430	132.075	2002.24	104105	68827.6	94880.5	85731.4	74244.4	52252.5	69733.5	69209.1	47199.1	66087.7	73247.9	52712.8	68649	85832.6	97281.1	92835.3	85706	87606.9	67892.7	69095.8	64721.2	1744.27	63776.1	87679	81277.9	67269.5	67531.7	55595.8	78793.5	83008.5	78388.4	69977	64187.3	70821.6	82881.2	73982.3	89537	79253.9
431	133.003	1881.1	302537	244955	270604	249998	208412	203730	199568	193509	225099	190584	221652	174293	192003	249969	272305	267738	252670	249270	204207	223641	202898	11058.2	209430	267477	246720	211492	205347	263574	252238	253653	249600	203780	192378	204384	245734	224516	266156	244722
432	133.018	561.642	239278	387277	215658	492949	389411	591861	555997	581922	226207	200875	484539	344178	334803	209030	310674	110643	199489	190693	137394	124899	80095.6	6951.4	83052.7	130006	159108	159161	273344	275209	202156	333108	374077	170854	237422	159088	193020	282331	206913	259819
433	133.097	2224.3	3.02313e+06	2.3051e+06	2.28428e+06	2.28219e+06	2.15126e+06	1.55318e+06	1.42937e+06	1.64351e+06	1.17942e+06	1.41313e+06	2.00964e+06	1.30569e+06	1.8816e+06	2.26799e+06	1.74157e+06	2.41154e+06	2.03676e+06	1.85121e+06	880063	1.77611e+06	1.10598e+06	21852.8	851765	1.4197e+06	1.53716e+06	1.53934e+06	1.24738e+06	1.36978e+06	1.7239e+06	2.03123e+06	1.1955e+06	1.74237e+06	2.198e+06	936196	2.03021e+06	2.38998e+06	1.54271e+06	2.43991e+06
434	133.014	462.355	261292	356680	966030	1.95281e+06	286365	308166	974183	1.01304e+06	436048	212343	357180	223896	661043	227090	259622	233032	411662	337208	241803	447911	437279	10116.9	796120	465948	548938	524462	387258	552709	643432	597764	326285	444861	515962	177488	624738	824875	466060	536839
435	133.07	1359.84	1.94455e+06	1.63368e+06	1.88689e+06	761862	2.46096e+06	2.52878e+06	1.38706e+06	1.40059e+06	2.20554e+06	1.02871e+06	2.52361e+06	1.33563e+06	515917	1.3016e+06	1.17747e+06	1.40851e+06	992191	1.74189e+06	1.63167e+06	1.81798e+06	1.00587e+06	6509.66	959234	1.13508e+06	1.69102e+06	1.53808e+06	905976	1.38232e+06	2.74842e+06	1.65722e+06	1.33538e+06	1.6514e+06	2.76744e+06	701397	2.57965e+06	2.32503e+06	1.62802e+06	2.25114e+06
436	134.01	375.346	1.19162e+06	1.48861e+06	1.52081e+06	1.58953e+06	1.45509e+06	904819	1.01982e+06	147800	767811	697508	1.57256e+06	972944	1.06308e+06	605627	837545	639896	685038	740479	1.16222e+06	865796	1.11251e+06	0	989928	1.18132e+06	752315	706061	1.10473e+06	837718	888728	1.11509e+06	344534	600177	677448	571302	636716	740822	625438	726100
437	134.043	461.755	39289	51477.1	142195	283243	40769.2	46463.6	140498	145143	65725.4	32784.1	52310.9	34980	97195.4	35691.2	38452	37248.8	65703.1	49754.6	37145.3	67123.8	69821.5	1203.06	118928	69483.8	82557.3	77441.5	59594.4	83316.7	95628.2	87717.1	46646.1	67156.1	75000.8	28916.1	94135.1	120913	72764.9	80550.6
438	134.096	2224.38	1.20392e+06	912352	899217	909896	856617	606826	558668	643330	460736	556481	794393	513822	748383	900252	678751	953110	813454	721695	328169	690489	420239	4243.93	320964	545412	591477	594876	485736	528280	675044	799582	461222	668988	870555	362500	794946	941832	596641	961871
439	134.074	1359.7	264323	225485	248916	100777	329170	331185	185574	187678	301121	138852	332482	178132	70810.7	176392	156310	190259	135536	227085	223015	242439	132072	1470.46	126044	154568	224231	204476	122347	187392	374164	220570	181063	226471	378468	95135.3	338848	315920	212789	309191
440	135.039	1359.68	156366	129161	148629	59931.1	191562	200933	111142	115033	180164	83080.4	192895	107851	42652.9	103097	92337.9	113659	78967.2	137442	130966	142245	81001.7	3287	75540.5	92540.4	127481	122682	73179.3	113580	215467	130801	109131	133577	217880	56662	201310	180929	127813	173682
441	135.027	374.973	120752	148788	153241	161132	146563	93420.1	102266	28135	78734.7	73404.8	158604	114236	107860	63403.9	88112	64696.9	70320.1	73621.3	118314	90725.4	113223	0	102438	120834	79333.4	72574.1	113599	87138	90142.2	113856	43490	64084.8	69336.6	58947.2	66602.8	75542.1	64572.6	77664.8
442	135.023	462.158	22542.1	28656.6	80717	159639	22051.6	25441.6	79805.1	82764.1	36839.1	19233.2	29686.5	18753.8	53852.5	18795.8	21787.9	19581.5	35308.3	26387.9	20952.7	37496.1	35393.7	2275.66	66688.6	39528.3	44256.2	41794.5	32530.4	46321.6	52578.9	48334.9	26967.2	37425.1	42670	14299.8	49114.6	67829.1	38153.8	45164.5
443	135.095	2223.32	416812	330041	324495	320390	311210	240366	220497	245774	186786	210225	295356	205325	256585	321400	254757	342724	271981	277364	149191	262853	160454	14977.3	138397	214163	234184	246281	185044	218426	257091	299618	176901	287370	309038	128664	288127	331828	236707	345269
444	135.068	1881.04	50994.5	39226.8	45489.4	42124.8	34169	33247.3	32656.3	31437.2	37120.9	30420.6	35932.9	29357.9	31684.4	39932.8	44078.6	42915.3	40958.9	40880.8	34053.2	34334.8	31937.3	7276.83	34809.1	44164.3	41084.4	33961.4	32479.8	24988.5	39833.1	41839.4	39784.8	32646.4	31312.1	33555.4	40439.8	32688.4	43537.1	39857.5
445	136.019	433.951	39724.9	31513.1	32899.8	29438.5	27121.5	32235.3	26563.3	26601.1	31364.4	25450.8	23638.7	23895.6	27636.9	22223.3	23746.3	26153.7	23415.7	31264.1	25412	25043.5	29373.9	535.912	21172	20627	22174.3	21000.9	32305.4	21288.3	24315.7	23119.5	19974.9	21175.3	23629.3	16135.1	20660.4	25953.6	21075.8	18316.5
446	136.027	375.053	51670.5	62682.1	64035.9	68572.5	62090.4	39559.9	44197.3	4435.6	32549.3	29581.4	68176.9	41843.2	45140.6	25107.2	35766.8	27222.2	29295.6	31554.1	49611.6	36853.2	47058.9	0	42160.3	48974	31425.8	28996.3	48409.4	33738.4	37911.3	46936	14308.1	24850	29700.7	23691.1	27322.1	31880.8	26379.2	31074.4
447	136.076	2222.85	42534.4	33429.2	34366	32069.8	31264.9	25028.7	24180.7	24567.2	20344.2	22526.8	30235.7	21307	25567.4	31567.9	25728.2	33541.1	25548.9	28867.8	14868.4	28048.2	15960.7	2539.68	15024.8	21743	22908.1	26981.2	19278.1	23632.6	24566	30408.3	17721.7	29696.1	30549.9	12706.9	28400.8	31651.7	25099	33562.6
448	136.088	1619.5	24795.4	24085.9	20154.8	18488	47737.4	17829.2	24870.5	19713.7	27313.6	7768.29	12650.4	6517.72	8835.8	19246.1	12525.1	23041.3	8600.19	13610.4	5723.25	18151.6	3398.89	1242.05	8514.37	18206.9	24238.5	43164.1	21831.3	44518.9	32553.7	31579.7	9627.69	26053.6	14080.2	6108.17	26316.8	35210.4	22746.4	23626.4
449	136.09	1824.47	23713.7	26407.2	92355.3	69353.6	26604.7	19942.8	30919.7	19430	7844.09	6447.01	33796.2	6061.87	19098.1	19951.7	9194.97	23178	17575.8	6499.73	11244.1	19375.1	71746.5	1894.78	12841.9	8075.46	35315.4	9734.43	12806.3	110882	10361.7	32624.2	15482.6	9126.68	27449.9	19951.9	17039.8	13925.1	4500.07	8140.49
450	136.041	1359.52	15145.9	7763.01	13971.2	5743.91	12691.1	20767.5	11545.9	10633.5	16360.1	8140.13	19614.7	10165.8	4318.27	6559.07	9507.96	12588.8	8892.78	12699.5	14093.7	14285.2	8712.42	755.659	8357.82	8680.87	13183.6	12032.2	6249.49	10007.8	21380.2	12587.6	10928.4	13730.1	21468.2	4523.88	20654.9	19480.7	13764.6	16502.7
451	136.53	1068.19	1004.12	2971.4	3655.85	6002.32	844.208	1987.98	445.45	1589.2	4265.59	1910.52	3252.83	3671.22	2978.76	1602.62	1933.22	1059.74	883.793	3111.98	873.844	2788.36	971.278	43.4932	1368.51	867.778	4957.81	1603.5	949.661	6502.01	2520.44	3454.92	715.214	4145.82	3162.95	1563.31	5875.26	6334.45	5368.97	3450.31
452	136.979	434.985	10939.5	9329.68	15302.5	10945.3	9259.71	10608.4	7694.53	9210.87	7732.35	6877.2	8177.66	7338.96	8166.07	6082.89	10813.1	13915.2	13463.1	9031.67	6158.97	11273.1	9486.93	3982.4	5789.14	5354.51	5681.32	5353.12	9606.34	6347.18	6539.88	7752.46	7449.35	6460.02	5796.97	7526.65	6071.02	7711.82	5081.21	6455.19
453	136.977	726.478	9134.19	10073.1	6817.03	3190.41	1991.94	1865.01	1127.93	1819.38	5974.9	8009.02	5543.56	7350.16	4801.2	8804.52	7479.42	5794.31	1755.25	12602.9	1502	5477.86	1651.21	2357.33	3072.2	4516.86	12512.9	11745.4	3638.37	10823.9	5429.59	6412.8	1376.98	17433.5	2768.26	1982.1	9206.24	8232.63	19605.4	11010.2
454	136.975	524.019	18581.5	8988.18	10235.6	9682.81	10330.5	9849.26	9010.89	2678.74	5823.07	5886.47	7664.78	8051.43	7805.68	4231.75	5318.32	4004.93	5232.84	6186.39	9421.74	4083.42	5537.71	1623.96	762.464	1158.14	1677.67	1835.01	2651.2	4502.18	3449.61	6394.75	2190.56	3925.27	2451.3	4118.02	3194.79	3239.21	3263.62	3538.43
455	137.082	2217.91	17473.6	21327	17508.4	16683.4	18095.4	21299.1	17941.7	18210.1	14701.7	10248.1	18100.1	16600.3	9165.93	19666	15130.8	17078.2	10415.1	21108.3	17809.1	19729.5	9939.72	6156.7	15294.3	16476.4	19562	23787.8	13427.5	20075.3	15401.3	21119.8	15174.2	25824.8	15554.2	5456.75	18695.7	14521.6	20960.5	19045.4
456	137.095	1881.06	26071.7	20488.3	23406	21617.5	17710.8	17435.2	17674.4	15612.3	18757	15475.7	18846.2	14526.9	16065.7	22199.5	23850.4	22391.9	19879.6	21570.8	16154.7	17515.7	16860.1	3233.62	15909.9	21048.7	20874.9	17947	16588.3	21024.4	18063.3	21615.6	21458.4	16708.2	16061.8	16962.7	19916.2	15278.8	22667.8	19618.4
457	137.093	2002.26	19940.5	17205.3	23126.4	18025.3	15166.2	14475.5	18240.6	19074.7	15440.2	12720.2	17543.6	10289.1	13396.7	16003.4	18938.7	18292	16401.4	17087.7	13082.5	13296.1	12619.9	4504	12795.6	17326.2	14509.4	13084.4	11919.2	16983.9	15101.2	15742	14993.7	14952.8	13111.8	12172.2	16180.1	14174.2	17363.6	15707.8
458	137.088	1620.97	18905.2	23169.9	16952.2	11908.5	44838.7	14045.5	21527.2	18348.6	23001.3	5287.14	7769.07	5327	4801.45	14901	9184.16	16706.4	5497.95	10092.4	4366.28	12260.5	2776.4	3407.65	7340.17	13576.6	16023.6	38561.6	16084.1	33519.3	25856.8	29758.7	6654.28	16777.7	10359.8	4818.52	18656.9	25199.9	17207.8	17351.6
459	137.974	435.139	7942.53	2316.78	5430.55	5456.4	4585.74	5400.58	3583.11	4637.38	5742.75	4251.26	4478.46	4444.43	5085.83	4399.17	3668.49	2872.04	3218.15	4524.33	1962.28	4515.03	5748.16	349.458	4022.63	4142.38	3300.08	2436.91	6069.91	2512.77	4374.7	4276.39	4085.19	3415.17	3050.5	2480.85	3544.32	4531.67	3098.12	4170.96
460	138.089	1620.89	14828.8	16135.8	12879.7	10177.7	29975.6	9452	14210	13197.8	18881.4	5044.08	6085.06	3420.91	3748.07	10607.2	7762.56	11120.2	4326.11	7244.12	4227.28	7336.43	2194.35	1197.04	4733.55	9401.51	14779.3	27130.5	10385.6	24971.3	19032	20687.5	4655.33	11415.1	7378.62	2899.63	12865.3	16703.7	12143.6	12563.3
461	138.06	1359.68	9749.85	10129.7	10175.6	4270.25	14433.8	15346.2	8648.75	8244.8	13404.2	5481.85	14736.3	7566.7	3348.71	8861.04	7328.36	8396.82	5748.5	10474.4	10809.2	10345.1	5668.17	579.036	6450.4	6630.74	9820.29	9133.7	5770.3	9511.4	14801	9458.14	7903.41	10338.7	16400.6	3965.38	15139.4	13328.5	5163.88	12476.4
462	138.078	1824.3	7022.06	7981.78	28768.6	20471.9	8153.27	6271.07	9779.98	6402.42	2509.33	2752.91	11005.5	1461.48	5548.45	6474.11	2852.51	5864.74	5288.7	2614.64	3264.62	6558.5	21410	856.998	3797.06	3128.19	10659.3	3637.38	3510.61	34617.5	3480.81	9336.99	5044.58	2744.77	7498.63	5526.78	6055.95	4666.38	1627.98	3332.27
463	139.015	647.361	99898	109411	220404	103531	59839.4	93152.2	84422.8	11332.3	173246	80657	77478.6	76069.9	101030	249062	220905	244342	187485	140406	48835.9	166170	110846	441.37	109108	181520	162616	151140	146196	103823	163444	113223	14756.3	135557	97893	79845.4	178624	179776	188955	160484
464	139.119	1881.08	14348	10243.7	12908.2	10305.7	6466.41	7120.14	5902.84	7895.16	7716.77	6676.53	8031.6	7378.68	7999.36	9435.71	11290.4	9701.39	10380.3	8946.2	8560.51	7795.45	6723.06	708.755	8420.69	10307	8251.28	6941.08	7559.09	10027.3	9809.32	14848.9	9629.2	8634.38	7988.06	7451.34	9467.68	9463.55	11003.6	9376.32
465	140.011	375.346	190275	233926	239540	247901	227740	141754	159601	20606.6	120768	112532	248473	152795	165916	96216	133801	100281	108492	116240	183785	135920	177307	0	157652	188045	117820	112222	173457	135517	141466	176521	53653.3	96941.6	110623	88875.9	99580.1	115616	99570.5	115256
466	140.023	646.716	21841.7	29058.8	85853.4	36243.9	20134.2	19535	16849.4	2499.12	72425.8	26555.2	27353.4	20668.7	37339.7	102926	88469.9	97880.3	74028.6	51175	9235.86	63113.3	44388	443.634	43261.1	70087.3	65511.9	56302.7	62103.2	41879.9	66567.8	43981.9	2967.19	53593.7	41173.9	30628.5	73110.1	73642.6	74518.4	64980.1
467	140.078	1359.92	27403.6	21285	24587.8	10342.7	31898.9	30411.4	17101.1	18638.4	27961.3	14479.6	32144.2	17181	8385.1	18376.6	16347.6	19657.7	14118	22990.5	21693.6	22248.5	14704.4	265.502	13344.4	15556.4	20908.9	19471.3	12368.5	18484.2	34560	21528.4	16020.7	22604.9	34361.5	10296.6	30966.8	29223.4	21321.7	27020.1
468	140.143	1621.52	28771.5	9217.36	21164.4	17124.3	16428.7	11367	11310.6	15630.9	7328.68	7803.17	12942.9	9802.76	4333.13	19482.6	12874.3	20395.2	14090.1	22922.9	13075.2	11337.6	12142.1	329.035	4606.17	18810.2	9259.55	15682.4	12656.2	25842.8	12416.4	19374.7	17634.3	12238.6	11589.2	18343.2	17944.4	19966.5	22966.4	17563.2
469	141.088	1359.19	62711.3	45971	55104.1	24068.3	64487	62938.9	40536.1	38546.6	59997.1	31154.3	65662	35935.4	17862.4	37584.2	34811.3	38171.9	30224.2	47037.9	45438.3	48957.8	29120	549.918	27488.7	34924.7	43584	40819.9	28429.3	36604.1	68551.8	46565.3	38165.9	46311.5	69160.8	39247.2	65199.1	61506.7	43685.6	58907.6
470	141.081	2221.23	53653.6	35729.8	43008.4	36870.4	34536.5	28775.8	31300.3	30357.4	25336.9	26831.6	28061.3	25182	24668.3	39858	29191.3	34523.8	30354.5	36433.3	28093.5	29433.1	23685.4	3903.02	21469.7	28994.6	30736.3	31286.2	23885.6	32026.9	31398.5	37588	28657.6	41599.6	34064.7	20494.4	33410.9	34723.1	30903.3	39057.8
471	142.086	2223.73	116686	91246.9	85196.6	83782.6	83727.3	63110.6	58093.9	63550.6	49466.8	52538.3	79433.3	53928.9	69474	86503	67552.8	96144.6	75202.4	73910.4	38716.4	71637.2	44127.2	1272.66	34964.5	56367.4	61079.6	62687	50180.1	57677.1	68258.3	81948.8	48049.5	74301.6	83640	33085.6	78181.3	89958.2	62255.2	92545
472	142.097	1067.88	88621.9	203751	225271	336803	88950.2	183472	60828.6	88712.8	229130	170454	257113	217067	160848	125725	130028	122623	92230	210670	55506.9	138651	88116.3	403.913	104653	87625	261248	133613	118993	421252	186166	217597	75065.9	267568	240190	92502.1	307705	378601	289569	240251
473	142.092	1359.31	116003	98926.3	111296	45945.4	148524	146535	83958.1	85892.1	132711	61112.6	150845	80890.3	32180.8	77010.2	68604.4	84270.5	58399.1	99252.6	99082.7	103821	58633.9	245.073	55226.9	66216.7	98598	90397.1	55347.4	83535.6	154213	99129.4	79935.2	98532.8	162046	42384	147123	133561	96246.9	129652
474	142.999	375.085	162712	202405	207338	214687	195545	122152	136945	15302.6	101300	93989.9	211878	127650	144003	81585.1	112802	85777.4	91910.2	99994.5	156333	117963	151459	0	134013	159079	100247	93036.8	148042	111350	120021	149262	43442.9	79398.9	91476.1	77046.9	84453.6	98114.1	83369	96514.5
475	143.086	2221.9	231561	190640	181708	176804	177272	151701	136122	150694	122077	125776	172270	129662	138834	184487	150520	193911	141675	169315	106425	164756	95849.6	3032.85	88659.4	130309	149590	162009	109747	146004	158143	181995	114748	196166	171613	70618.1	169365	179474	150888	196525
476	143.091	1359.52	334837	283276	316141	131897	417774	421444	239667	246482	377494	180370	425497	233975	90994.6	222169	201591	241245	169068	287712	282540	299904	172981	917.546	161951	195085	278357	260636	156020	237540	442794	280773	235056	281684	459503	124479	415737	378007	270663	370512
477	143.064	1490.8	55308.5	41366.7	51772.7	46888.6	54391.6	35581.1	42551.2	37926.1	34358.1	28929.1	39568.6	21460.7	28058	45689.8	41450.5	50767.1	41175.9	42752.3	18889.4	39361.9	25268.9	1753.34	37109.6	51740	50698.3	51837.2	38332.8	46335.1	54576.2	58470.7	24822.2	49899	45001.2	25903	59173.6	48118.6	50410.3	52583.1
478	143.055	1643.92	51404.4	39057	51415.6	41381.1	44241.2	31022.2	52521.1	39244.5	31014	27715.2	40062.9	21672.7	25510.6	44611.2	39478.4	47391.5	40638.3	39640.1	14530	28514	18500	2232.49	29764.1	46189.6	37006.4	38179	43618.8	32095	43581.6	41301.8	19609	47730.9	40332.6	23595.5	34007.7	41225.1	40453.9	44735.1
479	143.988	374.761	14963.2	16097	16548.9	18352.3	17642.5	9288.04	11228.2	1912.11	8853.34	9037.68	17021.8	13080.8	11561.1	7033.75	11730	7771.83	7767.19	7956.82	14458.2	10574.5	14015.5	0	10917.3	14635.9	8314.68	8844.68	13149.2	10510	6875.35	11987.6	3690.48	6768.82	8004.26	6248.86	7396	7942.53	7494.54	9562.09
480	144.1	653.874	290371	346268	531049	387279	287073	253440	148764	184489	527723	192012	370767	184997	151783	383791	367819	358217	152088	343210	170242	338921	130022	51.435	217350	289214	318892	373785	149456	229337	508331	274543	57722.1	397602	947040	203022	794315	289807	256385	463796
481	144.094	1621.68	85025.9	56371.7	56704.2	46082.6	42964.8	32448.7	31706.2	39180.1	44207.6	43071.8	33843.1	25206.1	27204.5	49739.1	52382.6	53533.1	44818.5	59037.2	34219.6	31328.2	32054.7	611.552	33302.2	49097.6	45229.6	44349.3	35383.6	69445.2	41144.6	52691.6	47214.4	32745.9	28894.1	47571.7	46183.3	53299.8	58608.9	47100.6
482	144.09	1359.46	60973.4	51680.1	57653.3	24016.8	77443.3	76290.5	43858.5	33274.3	67836.9	33254.5	77618.1	42239.9	16712.3	39260.1	36765.2	44217.7	31258.8	52828.7	50839.8	54488.6	31304.5	365.732	29149.9	35457.9	50262.8	47329.6	28578.4	42942	73268.7	50084	41806.3	52242.4	82876.5	22914.4	75870.5	70245.1	50013.3	68891.1
483	144.09	2221.74	77914.3	65010.3	61246.8	60434.6	56898.9	52644	45473.2	44787.2	42101.3	41830.4	53941.6	42589.9	46968.2	63439.2	50212.2	63688.7	45938.9	55081.8	33241.9	56871.7	30746.6	952.705	29524.3	43056.5	41280	55602.2	36310.1	48608.7	49586.5	58290.5	37495.3	61143.3	55228.6	20748.3	55234.6	58364.3	49705.5	62638.7
484	145.095	1643.85	506209	400949	518936	408554	440568	308493	349223	339150	314053	268343	393768	211974	269404	437719	393198	468858	409307	391104	140059	279258	187869	2097.87	294480	457415	366517	382665	287598	314261	422237	402395	191649	467816	386109	234927	520679	399466	387778	425012
485	145.093	2220.86	311993	297478	270708	260004	267254	241389	212640	225714	193011	187865	256461	203929	195823	276266	218407	269602	200358	263635	177201	252720	151264	19269.6	139497	186755	221092	257794	168145	229143	226296	255316	181775	314813	249456	108915	249489	256520	235772	285879
486	145.095	1490.84	500377	374235	489033	416770	477672	306433	366182	333504	312299	260673	341862	187013	243494	422872	366596	452033	378847	378900	167322	337749	211060	2049.47	316687	468441	423685	452095	331165	420383	493011	519734	217166	451663	381114	227852	537064	420754	419916	443415
487	145.093	1881.09	273559	209725	240138	218121	179898	175328	169616	165245	194042	161102	195304	150341	162771	221363	241068	228931	216072	216873	170269	187793	171638	1399.35	178227	232496	212183	179219	170537	227071	212931	219773	214108	170886	159768	171390	212016	189108	234361	206088
488	145.096	1359.19	210332	180529	196355	85307.9	261226	263375	149890	155728	233788	108864	264537	144995	60045.3	137761	128944	150117	107584	180144	179030	186872	111758	881.581	93967.9	123915	173485	165285	101915	150571	272909	177945	141844	178629	287108	77698	256096	233399	169924	226164
489	146.039	457.244	50530	97723.7	139817	57190.8	32620	27569.2	21664.9	2268.44	69879.2	93238.3	50091.1	35017.1	73834.9	155024	134144	153725	129399	124480	27944.5	124226	119847	190.238	96944.3	136694	129880	121197	117546	89650.2	121804	74000.4	2214.26	122029	116890	114994	119770	77402.8	146057	127565
490	146.091	1490.81	101954	92059.3	119283	116034	113112	88143.7	100219	91690.9	93087.9	73963.5	96918.1	63295	95097.1	109910	104298	116387	120743	88618.6	39675.6	80675.4	60029.7	597.937	82142.2	107285	103565	107223	81544.2	96799.5	115363	108381	68350.7	88627.5	101337	57110	124755	101665	96299.8	114490
491	146.096	1881.03	102758	79227.5	93071.5	85253.8	66597.5	67460.5	63190.4	61914.4	73623.8	60568.9	73906.7	57662	61661	84487.2	93719.2	87234.9	80925.5	80989.2	64772.2	66949.7	65296.3	618.384	62516.4	86013.4	78849.1	64299.1	65508	86224.7	75090	83506.6	81674.9	62307.1	58418.2	64059.4	81388.7	71776.6	86293.4	76842.4
492	146.102	694.442	565272	374467	881510	1.01797e+06	479677	666596	464658	350555	722455	435827	669792	433537	413145	611090	357556	598976	303154	494984	44464.1	226938	81110.1	374.042	76702.4	288755	452272	765184	646441	476206	401313	735718	216516	880845	795718	192088	829660	267641	484894	793982
493	146.095	561.55	87252.4	136834	93512.5	174203	138377	209468	197017	204581	79607.2	69087.9	170674	124436	118841	72422.5	110506	79152.8	68098.8	66555	46642.9	42117.4	27793.4	306.338	25776.6	46474.6	55540.2	51812.2	97971.7	96098.2	71640.7	112679	129265	57266.5	83832.1	53246.3	66623.1	98166.5	73373.7	90899.5
494	146.096	2221.53	95585.5	82968.4	81668.6	79098.9	73969.4	66663.1	62736.4	66174.2	49715.7	52056.5	74776	54791.4	56638.4	80474.5	64115.2	77928.3	57743.9	74080.7	49303	74617.1	39947.7	1784.32	39535.7	45039.4	62649.9	73794.6	48783.8	66906.8	64452.8	78372.7	50256.1	87403.8	74595.1	31524.9	74330.5	76516.1	64073.8	82137.4
495	147.099	463.084	2.66728e+06	3.87623e+06	1.02784e+07	1.9302e+07	3.26553e+06	3.66788e+06	1.0977e+07	1.14481e+07	4.92685e+06	2.11209e+06	4.14909e+06	2.5176e+06	7.51469e+06	1.99715e+06	2.5088e+06	2.11591e+06	4.27574e+06	3.38503e+06	2.88676e+06	4.72494e+06	4.64411e+06	19714.7	8.78811e+06	4.98186e+06	5.99215e+06	5.71128e+06	4.05851e+06	6.30867e+06	7.14212e+06	6.82867e+06	4.29749e+06	4.76451e+06	5.62777e+06	1.59705e+06	6.87324e+06	9.3449e+06	4.86145e+06	5.82394e+06
496	147.1	1359.68	9.12963e+06	7.67439e+06	8.52929e+06	3.5642e+06	1.13817e+07	1.14934e+07	6.4708e+06	6.54921e+06	1.02495e+07	4.87312e+06	1.15064e+07	6.22877e+06	2.44656e+06	5.96987e+06	5.4426e+06	6.49263e+06	4.58665e+06	7.86051e+06	7.70215e+06	8.22779e+06	4.66163e+06	7014.99	4.41453e+06	5.26611e+06	7.60142e+06	7.06282e+06	4.30217e+06	6.54082e+06	1.20819e+07	7.58366e+06	6.28719e+06	7.69797e+06	1.24803e+07	3.29443e+06	1.13827e+07	1.03065e+07	7.35165e+06	1.00449e+07
497	147.099	694.327	6.21142e+06	4.18576e+06	9.71717e+06	1.12237e+07	5.305e+06	7.32991e+06	5.11929e+06	3.86688e+06	7.98266e+06	4.83279e+06	7.42624e+06	4.79372e+06	4.57123e+06	6.69578e+06	4.00684e+06	6.55923e+06	3.33349e+06	5.48705e+06	582979	2.51904e+06	969416	54804.9	1.10284e+06	3.21287e+06	5.00907e+06	8.47246e+06	7.17393e+06	5.21308e+06	4.52972e+06	8.12134e+06	2.43836e+06	9.69273e+06	8.91972e+06	2.21132e+06	9.13227e+06	2.93194e+06	5.35946e+06	8.78533e+06
498	147.098	1881.14	1.14929e+06	900825	1.01692e+06	937179	770851	756477	83313.4	718986	861681	709065	829672	658068	711370	942132	1.03962e+06	991401	940378	930228	756456	1.0612e+06	748493	10181.6	856100	999734	930585	844025	749716	973391	1.04114e+06	943558	926706	758910	799321	793335	933233	834233	1.08744e+06	1.00806e+06
499	148.098	462.989	434520	629971	1.79475e+06	3.90261e+06	525349	593102	1.94029e+06	2.04175e+06	798517	341210	668647	404575	1.25436e+06	320119	405085	343640	689425	550445	462836	769500	746885	1836.55	1.46841e+06	809383	976918	932982	654056	1.02702e+06	1.18199e+06	1.11921e+06	694248	780282	926042	257331	1.13465e+06	1.57822e+06	788448	953365
500	148.098	1359.57	1.47667e+06	1.24724e+06	1.39152e+06	571502	1.86151e+06	1.85852e+06	1.05579e+06	1.0604e+06	1.65568e+06	787373	1.87157e+06	1.0105e+06	389223	963038	876734	1.05093e+06	742351	1.28763e+06	1.23719e+06	1.34431e+06	746872	1486.36	706194	845767	1.22957e+06	1.15068e+06	696405	1.06082e+06	1.99919e+06	1.24244e+06	1.0142e+06	1.23361e+06	2.05906e+06	532662	1.8819e+06	1.70922e+06	1.20681e+06	1.6541e+06
501	148.095	694.327	1.02333e+06	682567	1.58777e+06	1.84593e+06	869246	1.19859e+06	835282	632745	1.29713e+06	790883	1.21433e+06	783627	749431	1.08977e+06	654043	1.07051e+06	543111	892667	97176.3	409883	158465	6783.05	182622	521261	815720	1.38336e+06	1.17508e+06	854381	738152	1.33635e+06	397052	1.59422e+06	1.45242e+06	360604	1.48534e+06	480332	875731	1.43837e+06
502	148.092	1881.14	179225	140985	162814	148591	123000	119575	116702	114390	136664	112535	130102	105841	113928	150546	165219	158103	149256	149187	119553	167155	117442	2299.09	136451	156337	148266	136255	117960	154705	166478	150010	147218	122377	125044	125572	149130	132647	172534	161418
503	149.097	463.003	226781	323510	941885	2.08221e+06	274045	307824	1.02413e+06	1.08393e+06	417700	177369	351597	210438	654855	165499	209668	175394	357184	283453	242887	402945	394586	4414.75	772623	420470	510740	490771	346688	534911	619937	586413	360941	402857	486038	131291	595764	830440	410073	494406
504	149.096	1359.57	893693	756819	845982	348319	1.13127e+06	1.12954e+06	641209	642838	1.00861e+06	476484	1.1322e+06	618386	238562	576049	529668	631697	445702	766535	750761	815156	455328	3357.35	426806	516100	747904	698019	415968	639747	1.21066e+06	754884	618056	754653	1.25352e+06	323522	1.1137e+06	1.03749e+06	720456	1.00249e+06
505	149.087	694.316	493535	329435	766925	887627	420287	580364	406088	306620	628703	379138	585635	379497	359755	525022	316732	518390	260353	436034	47222.8	198014	31899.7	4828.92	88417.8	254991	394402	669796	568182	410633	353893	647720	194094	763753	703379	174273	717999	235310	420434	687164
506	149.084	1881.14	148718	118248	133248	122600	101573	100339	97949.2	93034.8	111812	92548.2	109305	86442.1	92307.6	123574	136414	131366	121717	122531	99355.7	124480	98500.3	4545.23	108178	130681	119680	108153	96589.4	126773	131106	123835	123165	97446.4	99859.3	100590	119560	108744	137741	125506
507	149.083	2222.96	177818	140884	139051	136622	134871	108532	96574.9	105702	86937.3	86263.4	126945	94114.2	110324	138553	110332	141290	116543	123691	70413.4	116415	72596.7	6639.99	63971	96390.5	108434	104688	80069.4	104622	112609	135690	80101.3	137888	132506	56651.9	127211	140326	107591	150248
508	150.065	2223.88	59704.1	45598.3	44654.4	46302.3	43293.8	34849.9	30525.6	34390.4	24924.8	27983.2	41335.5	28322.5	37748.4	45911.9	34407.4	48394.7	40931.5	38602.7	17352.1	36850.5	22303.1	868	16692.6	29484.4	31231.7	32051.6	25673	27656.6	34092.1	41700.5	24555.4	37812.8	42860.2	18489.6	39727.7	47252.7	32189.7	48037.1
509	150.059	694.356	49282.6	33163.6	76609.6	91292.6	42800.8	58700.2	38805.6	30100.3	63027.8	35851.1	58850.7	38123.9	36991.4	53142.7	31851.6	51942.4	26061.4	44029.1	3544.08	19073.8	6755.61	608.153	6862.29	25033.9	41108.2	68048.7	56279.8	40898.2	34121.5	64822.4	18887	75370.6	71617.3	16787.7	72163	23365.3	41824.7	69064.4
510	150.083	462.444	35660.9	37050.4	99744.3	220127	31446.9	35905.7	108760	110902	52651.1	24418.9	37553.6	34789.3	78360	27201.8	30414.3	29980.1	57519.9	39508.6	30921.4	50168.9	56306.4	546.127	91783.9	55035.4	67512.4	58651.5	54850.8	67630.6	68314.1	70894.7	38506.1	51373.1	52813.6	25005.1	74304.1	96921.1	57208.6	60769.7
511	150.086	1359.52	101736	82894.5	92244.1	38184.1	124874	124097	72030.8	72162.5	113824	53961.8	126248	68140.8	26512.2	66395.4	58333.1	72889	49379.1	84562	82695.2	90200	50254.3	440.233	47993.8	58457.8	82850.3	76331.7	45844.9	69290.2	134672	83869.7	67911.2	86095.9	140625	36628.3	125336	116119	79872.6	110378
512	150.092	1619.27	30196.4	30692.7	26271.8	23904.1	62428	23645.1	34466.5	28483.2	34510.9	11273.9	17540.6	9991.6	11111.7	25806.3	13719.5	29867.2	10375.6	18503.8	8719.56	25034.4	5700.88	849.474	10733.2	24880	34102.7	57742.2	28860.5	59913.8	47852.1	43022	10852.6	34773.6	18788.7	7027.97	34108.5	49265.2	29877.4	32608.5
513	151.032	523.621	66279.9	33375.9	45983.7	43090.7	42405.2	36947.5	37270.3	11527.1	21397	27211.8	23643.3	32208.6	31061.4	15415.3	21387.8	17173.5	20376.4	29723.3	35327.9	20530.5	25271	3078.16	4313.74	6955.52	7974.85	8324.6	18735.6	16179.8	15788.2	22698	17178.4	13975.8	13106.9	13406.4	13958.6	14072.7	9101.86	16275.6
514	151.061	1359.62	42223.8	35343.7	39074.4	17545.9	50630	51234.5	28945.8	30301.6	46152.9	21793	52858.8	28944.1	12127	27526.1	25926.6	29089.7	19931.9	37281.6	34869.4	37512.4	20934.1	1136.52	20089.1	23888.8	35293	32541.2	19268.8	31091.7	56453.6	34142	29037.9	36407.8	59058.5	14519.2	52444	47968.8	34241.1	47714.2
515	151.057	459.41	66675.7	19259.9	41354.1	60874.7	15527.4	23854.8	34792.4	35466.5	29202.5	27252.8	18136.9	19364.5	37850.9	20059.9	15856.5	22347.5	59453.9	24479.3	40581.3	37821.3	37621	2690.63	43561.9	39746.6	36099.4	29890.9	68814.1	50576.4	53797.4	50213.8	27220.3	42994.6	32621.8	19087.9	37784	38088.8	18187.2	37595.5
516	151.066	2221.6	37385.9	27488.5	29563.1	25878.9	28512.5	26078.6	20345.6	24345.5	20110.9	18824.1	27808.7	21545.9	20974	29730.3	23138.2	30707.1	22388.8	29073	13758.4	25450.4	14749.3	2293.74	9476.43	21263.9	25360.8	18641	17826.4	22717.6	23337.1	27637.5	18005.8	26355.8	25690.2	11527.1	27916.3	27517.6	15503	28208.9
517	152.082	435.111	1.28444e+06	951303	1.01361e+06	956879	899357	998202	867989	841704	880755	702836	764493	782882	804718	618684	642208	637399	579899	859603	721199	657700	808176	651.258	585398	582161	586537	539778	914253	583144	679919	671729	697199	561418	626061	467084	565121	784878	515141	615194
518	153.056	435.111	170746	126951	134948	127324	120283	131459	115952	112216	117427	94583.2	100829	104368	106045	80526.3	85028.7	83828.7	75944.5	113611	96268	86520.4	106703	2305.12	77595.7	77557.2	77395	72466.4	120631	77838.6	91305.5	88740.8	91295.2	76325.5	82769.2	62385.9	75746	103556	68399.5	81501.5
519	153.066	1359.82	10553	8899.19	11399	4766.24	14322.3	13272.3	8701.67	8210.29	12901.1	6192.02	13194.2	7392.2	3066.53	6348.9	6802.64	8296.75	5565.11	9304.09	8684.35	10011.8	5588.13	1002.98	5888.4	6408.38	9241.91	8185.85	5507.44	8184.22	14473.6	9135.42	7607.75	9296.08	15418.8	4384.26	14573.3	13021.7	9436.87	12471.3
520	154.157	1621.6	35837.9	23856.9	24419.2	18774.1	17977.6	8976.13	7931.13	17869.9	16892.3	18462.9	14960.3	5583.68	6877.84	19753.6	22526.9	22950.9	18676.9	25068.4	14072.2	13328.6	8828.85	681.898	13972.3	21184.1	18719.2	18249.4	15273.2	28004.2	18452.4	22228.7	19946.3	13426.4	13403.4	19881.8	19582	22408.1	26437.5	19110.6
521	154.039	435.071	56137.4	40652.3	43431.3	41120.1	37395.9	40554.7	36582.2	37232.2	37901.1	29304.4	32051.6	32914.3	34771	24977.7	11314.4	27371.7	24713.9	36772.9	30901.7	28604.4	34224	169.811	26246.3	24995.8	25600.2	22413.7	38932.5	24332.3	29184.7	27165.1	29369.4	24188.7	25511	19518.6	24497.4	33611.4	23090.9	26668.2
522	154.033	689.79	27268.2	31947.5	34360.6	30060.8	29566	29247	26700.9	23767.8	34059.6	31228.5	29508.4	26469.4	29264.4	35757.2	17991.1	37363.8	34137.2	31727.5	23222.3	28353.7	30959.4	520.019	28209.6	31459.2	30706.5	31369.2	26625	29483.2	33030.4	26936.8	25641.3	31206	31089.9	33368.3	33068.4	31917.1	33039.7	32011.4
523	154.074	1360.19	30470	23441.4	28632.3	12514.4	37206.5	36131.7	21792.4	20826.5	33535	14784.7	36157.7	18782.7	8109.81	19451	17794.3	22660.1	15020.4	25854.5	23519.7	17994.2	14157.3	374.047	15945.5	19508.1	24167.7	23045.2	12900.1	21162.7	40514	25863.8	20052.4	25031.3	41779.2	12380	38605.6	33515.7	25440.9	31572.1
524	154.159	1804.19	23703	16598.5	16553.6	10255.8	11543.2	4839.33	8221.95	10976.2	9673.54	11332.3	9640.95	7101.93	4016.45	14548.2	14967.3	8599.52	11559	17457.8	7690.43	7517.1	5562.52	692.493	6919.71	11706.2	11242.3	10941.8	9253.74	17297.6	7801.24	8782.57	11528.9	5206.36	8332.49	13029.5	12789.1	14080.5	14882.6	13368.4
525	155	524.775	329670	145092	217335	191169	190674	164840	175571	54494.3	100036	122945	134829	152745	146868	64582.7	96569.7	67631.6	88299.7	126391	163917	83057.5	100397	2316.85	9737.38	25653.9	32465.6	36478.2	72131.6	73168.9	57985.2	99598.7	81505.9	60492.7	50138.4	58797.8	52707.8	57157.5	54296	62249.2
526	155.085	2222.6	151015	121825	121819	113730	109185	93653	83317	89683.3	74132.4	75367.7	106025	77434.5	88520.7	119632	95529.5	122827	94779.4	106532	63524.5	97825.2	61792.2	4538.9	55776.9	82233	92392.9	93277.6	67073.9	87541.4	94410.6	113128	72682.2	112349	110723	51103.5	106789	117160	92585.6	122882
527	155.087	1360.01	46778.9	36223.2	40936.6	19366.1	49454	48139.1	29449.5	29781.8	45260	23363	48399.4	29716.9	14479.3	29575.4	26601.1	32259.9	24794.5	38074.4	31710.2	35016.6	24077.2	1650.13	23774.9	29157.7	33516.4	33024.1	21232.1	28204.3	52558.8	33894.7	29681.3	37525.2	51490.5	17345.1	51431	45644.8	33131.1	42418.7
528	156.053	940.981	134334	96548.2	101224	116110	132470	124238	106605	63951.2	67158.8	50640.9	77373.9	73644.2	92778.9	54830.8	67429.8	63296.9	51508.3	58029.8	63809.5	55281.8	75619.5	6859.83	21382.2	31802.1	40566.8	36199.1	124788	43887.7	44673.4	45949.2	40688.3	26098.5	43911.5	28612.6	45239.4	50651.7	32119.5	43451.3
529	156.08	2222.81	49057	41186.9	39427	37219.8	38080.4	30007.4	25370.6	28347.5	24092.5	24889.6	34563.5	26596.1	30972	38079	30490	41651.5	31816.8	34945.3	18941.3	33009.9	18606.5	1735.23	18376.3	26337.3	28353.4	32550.9	23113.3	27648.5	28819.6	36867.7	23774.3	30580.3	35251.2	14742.4	36329.5	39712.3	29329.7	41197.7
530	156.093	1004.26	344632	332432	478428	591839	241092	279853	265519	376035	391887	117715	252989	250589	198450	169266	162941	151643	98167.8	406963	77444.4	133177	70528.3	1406.52	95591.5	115876	309283	289255	119101	240621	337845	266754	84559.9	418778	291475	91227.6	530537	474362	471158	365124
531	157.01	694.828	64679.9	34310.8	100794	115399	55573.4	78016.8	53122.2	40966.9	84663.1	50856.4	77219.1	49472.2	47254.2	72362.7	33732.9	70187.2	34788	60133.7	6580.87	26819.5	9703.47	612.683	12142.3	28579.6	52519.7	88225.9	76479.4	55068.2	44548.2	87543.1	22918.8	102182	97070.7	21832.4	98040.4	27291.2	56951.8	94067.6
532	157.093	2223.2	218824	169547	164485	166827	157889	124154	111414	125243	93552.5	104672	152696	105599	130234	164997	128769	178061	137670	142364	78257.7	136098	79243.7	1804.37	70415.4	107018	121288	124332	93389.2	112628	131460	157081	92415.5	149337	158142	64469	150971	166217	124524	178057
533	157.096	1359.52	1.29811e+06	1.08416e+06	1.21764e+06	477093	1.6419e+06	1.66078e+06	904840	909432	1.48171e+06	670906	1.66087e+06	859095	316023	824830	742648	905177	632849	1.11711e+06	1.07498e+06	1.16147e+06	637277	1819.95	586538	726210	1.07714e+06	992376	582159	908813	1.73991e+06	1.06557e+06	861857	1.08862e+06	1.82102e+06	434156	1.65619e+06	1.49485e+06	1.04481e+06	1.45419e+06
534	158.093	1359.34	289540	244547	275700	112089	367827	373047	206226	206502	336341	154414	372610	192945	73108.6	186846	171941	203982	144130	251719	242113	259925	147433	125.566	135775	164297	246624	222920	134584	205632	387676	243078	195286	246607	402920	100938	364779	335849	234937	323044
535	158.089	2223.21	112820	86514.5	87600	86979.9	83926.3	66365.8	57831	64761.9	51341.4	56566.6	79448.2	56310.7	68753.5	87240.5	69838.4	88514.8	72477.5	69633.7	40004.4	72252.1	43250.9	918.631	35792.6	52375.2	61656.2	64738.4	47506.8	60929.9	67687.3	81131.4	47904.7	78779.4	80966	33143.3	78120.2	89869.7	61395.7	93635.5
536	158.108	751.145	96980.7	69727.4	150738	114689	93473.4	68014.7	37915.1	47105.5	222278	59500.5	106417	58382.7	42426.4	128427	142274	117488	47483.2	110149	46934.5	108395	39561.9	69.2107	63747.3	96916.1	104089	16678.9	42750.6	73834.5	182653	76082	13683.7	152035	347470	89583.1	350040	116381	89224.4	183964
537	158.109	722.037	255286	174777	367917	221794	149261	185828	80694.9	100296	540743	108796	324592	153139	99886.4	292483	260641	259909	86400.7	204347	131940	198702	67599	104.382	94242.1	164107	172940	246876	92731.4	120408	297959	187255	20862.2	241428	584957	140536	547474	173561	148795	307962
538	158.987	694.84	18264.2	10979.2	26567.3	29742.6	13018	18320	14567	12092.3	21280.5	2755.86	17595.7	14152.3	13208.6	17481.1	7251.5	15489.2	7453.88	12538.7	2359.58	7862.83	3221.73	80.9341	3281	7890.81	13804.4	23133.3	20201.9	16584.7	11647.2	17120.6	6326.2	27095.4	21098.2	3082.17	26202.5	10992.4	14626.2	24301.4
539	159.093	2220.16	172445	153973	140455	131856	140796	135106	122432	129165	112630	103861	144268	113324	101183	146701	123412	154328	98877.6	146650	104125	142986	78555.7	2405.78	73362.9	110297	133014	146656	91594.1	136723	134601	155362	101019	186462	134542	54198.6	139839	136772	132609	154548
540	159.086	1881.01	42241.1	32930.6	37520.2	33908.1	28976.4	27570.9	27005	26404.1	30144.6	26487.9	29620.9	19895.9	23520.6	34007.2	37325.6	36341.1	33854.4	32601.7	26813.3	28496.3	25589	701.586	22759.4	36929.3	33252.2	28644.5	25348.8	36626.1	33821.5	34298.9	33428.1	26934.5	19456.8	26365.3	33295.8	29961.7	36451.7	31453.4
541	159.086	1490.81	43283.4	31604.4	43808.6	37796.7	42054.1	27154.1	31695.4	28972.9	27416.8	22604.3	30796.4	15952.8	22202.1	38143.9	33133.3	40057.8	34068.4	33122.1	14537.7	30182.7	17882.6	423.208	21630.6	40845.7	37804	38541.2	29454.1	35471.7	42659.7	45122.1	18817.8	40021.1	29576.7	20504.9	46904.8	37709.3	36752.3	37788.9
542	159.086	1643.98	40601.8	32915.9	41678.8	33163.2	58392.6	25761.1	28449.4	28468	25207.1	21789.1	31803.3	13443.1	22365.3	34834.3	31327.3	37604.9	33611.6	31983.4	12309.4	23352	15647.7	449.678	23297.6	37962	28996.4	50989.5	22790.4	25189.5	34464.5	48284.2	15554.7	38612	30290.6	18544.4	42788	48723.3	31588.5	35477.7
543	159.083	2002.31	32177.5	26292.5	28878.1	27333.3	23762.1	23501.6	21740.4	21338.2	26397.2	21378.3	25096	14686.8	21203.4	20775.5	31703.4	29072	26080.7	27701.4	21663.3	21864.7	20956.2	2016.57	19900.6	26592.8	25634.6	21900.1	21114.5	27116.6	24850.9	26393.7	23776.2	22858.6	20379.8	21572.2	26844.4	23010.6	28701	23953.9
544	159.998	561.916	47471.6	75636.7	53041.1	98559.4	76369.5	114626	113067	115198	46286.9	39620.3	95428.4	68829.3	69449.5	42246	56388.6	44292.5	34241.4	33322.6	23411	23120.5	14730.1	87.7421	14347.8	24926.5	26548.3	29430	54617.3	55824	37707.8	55888	68672.5	30816.8	43890.9	30922.4	35481.4	58770.3	38553.7	51112
545	159.994	409.968	9867.55	22760.7	13480.4	18188.6	10646.2	14659.3	9057.79	14064.5	16049.2	14710.1	19743.3	15903.6	16700.3	16330.3	16236.3	16475	10672.5	17231.8	38656.7	14324.4	12296.8	54.8383	12066.7	23003	23487.7	20019.3	19890.8	29499.3	20124.7	23576.9	26837.4	19581.4	19161.7	16036.7	17016.3	19553.8	22381.8	17509.5
546	159.993	929.541	3294.16	32547.7	16268.2	15413.9	10483.7	14391.9	6607.51	9649.41	27173.6	19680.1	27984.6	21073.4	19532.9	35331.6	41754.5	35831.5	21595.7	27132.9	6985.92	19349.9	8833.1	142.204	1766.57	6831.21	17251.2	18216.2	17382.7	26456.8	26194.1	28808	8879.12	19786.8	33937.6	23645.3	28825.7	40381.5	33966.4	39488.3
547	160.1	1359.41	6.65272e+06	5.66199e+06	6.29353e+06	2.54575e+06	8.44534e+06	8.42971e+06	4.75718e+06	4.79854e+06	7.49018e+06	3.57899e+06	8.46898e+06	4.44982e+06	1.68665e+06	4.3582e+06	3.95046e+06	4.72543e+06	3.3657e+06	5.80743e+06	5.55771e+06	6.03385e+06	3.40527e+06	188.726	3.12103e+06	3.84695e+06	5.51963e+06	5.17182e+06	3.10545e+06	4.79548e+06	8.60119e+06	5.5633e+06	4.54998e+06	5.59137e+06	9.14543e+06	2.36005e+06	8.18221e+06	7.57333e+06	5.40439e+06	7.35775e+06
548	161.097	2220.74	152479	131160	119067	118230	122477	110956	102948	108313	81148.6	87374.1	122778	94229.5	89198.2	121674	104337	128301	88642.4	121562	77610.9	119190	63389.4	2749.17	63973.7	88114.8	112755	122813	76956.2	110438	110967	123139	79737.5	153967	113890	46987.4	117038	119383	108447	134022
549	161.099	1359.46	1.16386e+06	976386	1.08867e+06	451357	1.45694e+06	1.47219e+06	829507	834225	1.32187e+06	623096	1.46386e+06	768606	309835	747549	685373	819160	584322	1.00096e+06	963047	1.04146e+06	583511	708.004	542656	665635	973355	899066	529679	826259	1.51934e+06	965194	781999	972042	1.59985e+06	400621	1.4525e+06	1.32231e+06	933157	1.2788e+06
550	162.095	2222.54	64996.1	48630.7	48657.7	44682.7	46124.4	38416.4	31522.1	39030.8	27563.9	30846.1	46891.3	33831.5	35905.9	49468.8	39736	50639.7	38390.3	43885.3	3779	41468.2	23166.1	871.397	20800.3	28240.9	35788.7	35675.5	25142.8	35144.2	38805.6	40818.8	27658.9	47044.5	44861.5	17863.4	43472.5	50356.6	35747.9	49709.4
551	162.097	1359.34	341702	286936	323177	131293	434456	430275	246174	247802	385513	180082	436002	228060	86003.8	221866	205032	237765	173117	296690	283316	305855	169361	285.168	158903	195148	285652	266336	158100	244758	444253	283097	230956	284870	472603	119459	423302	391987	276174	380554
552	163.072	2002.24	22621.3	18609.9	20404.4	19171.3	14035.8	15771.3	15308.4	15856.7	16783.5	14762.7	17655	13230.5	15154.8	19580.8	19976	18675.2	18805.7	17695.9	15022.5	15581	14415.5	2403.08	14350.5	18460.3	17043.6	14589.8	14609.1	18844.1	17196.1	18791.4	16782.8	9446.98	14219.4	14847.3	18478.3	14874.8	18727.7	16901.4
553	163.078	2219.34	61538.3	51339.1	52513.2	47511.1	52493.5	54461.1	46661.5	45382.1	43026.3	30294.4	53233.8	43854	35108	54267.3	41738.1	52145.9	33822.9	52354.1	35820.4	42756.7	31603	3876.48	29394.9	44718.2	47888.8	53714.9	34655.3	46396.5	42492.4	53839.7	36207.2	68666.8	44764	17562	49933.7	48862.8	44116.1	47248.4
554	163.094	1359.7	331567	277471	308904	126388	409915	420906	232124	237030	375546	174102	419321	220090	84122.5	216518	191212	229744	165880	284869	273202	298163	167007	1388.02	155237	189241	275652	250473	152129	233137	442719	271551	220923	277088	464760	115198	414684	388988	264923	368037
555	163.069	1881.04	28355.1	22059.8	25127.7	23265.3	18782.1	17915	18268.5	17286.5	20342.8	17128.6	21131	16304.8	16655	23251.8	25279.7	23673.1	22978.7	22072.5	18431.8	19710	17832.3	1757.94	17912.6	24664.5	22584.4	18814.2	17918.4	17493.8	22702.1	23579.6	22229.6	18586.7	16973.7	17356.5	23154.1	20089	24139.8	21481.8
556	164.086	1359.72	50489.1	43097.9	47577.9	20101.4	63213.6	64380	36038.2	37080.3	57427	25833.7	64393.4	32821.2	13766.3	33158.5	30148.6	35835.8	25118.8	43520	41207.5	45165.5	24585.9	305.97	23610.7	29056.5	42137.8	38649.9	23172.4	34998.6	67765.5	42704.3	34630.7	41365.3	71576.5	18706.5	64450.6	57382.6	42565.6	56535.9
557	164.092	1619.46	14329.5	14717.2	12488.5	11426.5	26875.4	11037.2	14218.6	10609.2	15685.4	4775.33	6944.59	4434.73	5676.71	11154.1	6382.68	14100.8	4777.64	8254.9	2894.29	10622.7	2864.34	645.237	5176.2	10082.5	14058.7	24740.6	12285.8	26685.1	21840.2	18475.3	4158.57	16077.1	8365.09	3602.09	13965.2	21401.9	13997.3	13715.1
558	164.076	2219.04	9641.1	8072.03	7663.1	7245.94	7719.81	6274.35	6017.47	6175.56	5368.52	4418.55	5917.26	5890.28	5808.88	7887.51	5636.2	5019.36	4742.65	7391.15	5497.3	7221.72	4149.59	1001.87	4234.94	6022.27	4930.73	7811.4	5056.4	6272.42	6258.13	7491.62	5538.79	10050.7	6456.54	2550.71	2134.14	5999.32	7435.62	7181
559	164.129	1824.3	6332.86	7601.96	28224.7	23199.2	7534.7	5553.34	9983.96	5951.95	2704.08	2695.77	9461.44	1517.9	5154.61	5840.46	1506.96	6911.44	4902.08	1455.76	2972.57	6087.62	22159.8	499.604	3340.68	1919.46	10434.3	2413.35	3755.35	35170.6	2774.14	10306.9	4749.14	2882.28	9112.7	4718.55	5079.24	5080.68	1575.86	2338.65
560	165.063	1359.62	29535.7	25258.1	28337.1	12137.9	36779.6	37054.2	20270.8	22360.5	33003.5	16539.3	38752	20731.9	8800.73	19501.3	17218.7	21545.6	14286.4	26327.8	22845.1	26151.1	13856.7	1263.97	14550.5	17534.2	25458.7	22879.9	15367.1	21458.2	39099.7	24718.8	19324.8	25020	42120.1	10121.3	36839.5	33174.6	24200	33548.9
561	165.079	2218.04	14667.4	14211.2	14844.5	11479.9	13144.2	16321.3	12286.9	12735.9	12397.3	10529.6	13426	14779.3	8487.56	15160	13050.6	14609.9	8752.64	16191.6	13246.2	12302.3	8584.26	2530.61	11515.5	11003.5	14368.5	17976	9704.97	17167.2	13049	16422	12586	21485.1	11615.2	5896.46	14896.2	13512	14333.3	15021.5
562	165.061	577.715	17980.7	45197.8	113819	22744.3	38100.7	11115.4	23596.1	22045.4	1872.52	36231.8	56792.9	80983	35391.4	56674.8	11929.9	61105.6	2260.02	22713.8	3122.56	48513.3	4068.17	1229.57	12655.3	24379.8	2415.92	39718	96027.1	113533	3452.59	32380.4	10547.8	156221	36737.5	19944	54963.2	47774.9	33661.3	22623.3
563	165.086	1881.01	8755.58	7352.54	4755.66	7349.39	5328.26	6115.28	4979.06	5833.13	6678.56	5352.69	6498.7	4433.54	5330.17	7680.69	7709.79	6540.3	5409.89	7028.45	5138.74	5140.62	6128.22	2159.93	4465.49	6819.91	7157	4319.88	5747.02	7047.47	6467.64	7221.61	7383.76	6063.24	4229.61	6250.26	7578.79	5659.01	7554.79	5718.24
564	166.083	435.111	156377	117603	125055	118118	112599	121181	106219	102935	108050	87183.3	92933.5	95482.4	100217	76703.9	77117.2	79294	70684.7	104766	89061.4	80700.7	101758	262.468	70675.4	71529.3	71007.6	65546.6	112143	71780	82487.6	81958.3	84806.6	68447.1	75164.6	57864.6	69036.8	96440	63366.2	76824.4
565	166.066	1359.71	8974.25	7541.6	8907.89	4240.76	11309.6	11322.8	7202.47	6623.61	10511.4	4562.62	11657.2	6006.27	2762.87	5065.75	5022.8	6057.55	4357.92	8320.16	8715.31	8479.41	4029.66	461.035	5102.13	5272.14	7957.32	7603.62	4656.28	6864.89	12570.8	7913.06	6697.87	8750.26	12287.3	3192.92	11720.1	10358	7177.42	10889.4
566	167.05	2223.23	35604	27471.1	26536.2	26251.5	25629.2	18784.7	17591	20296.4	16482.3	18342.5	24993.5	16580.6	21689.2	27163	20222.7	28773.8	23015.4	22951.9	13097.4	21358.3	13724.5	1335.8	11453	17384.5	19873.2	19818.2	14858.2	17683.8	20605.4	25988.5	15811.4	25945.7	26372.7	10712.7	25316.9	26660.3	19969.3	28223.5
567	167.078	435.253	133601	96594.9	102437	99075.7	92039.8	101079	89825.8	85839.7	89054.8	72444.2	78915.4	79233.6	81451.4	62054.6	66262	66716.3	60224.7	85945.6	73996.5	67676.7	82854.1	889.524	60442.5	60752.3	59819.2	55325.4	93379	59125.5	68641.5	68706.6	71903	58951.4	63803.3	48797.5	58698.5	81355.9	53494.2	62217.1
568	168.046	435.121	22403.4	16771.4	18048.8	16922.6	14103	17059.9	14302.6	13406.7	15583.3	11906.4	12102.2	14145.9	13867.6	10505.8	10866.8	9965.04	10054.3	15018.3	12654.9	9520.44	13538.5	104.761	10253.3	9281.16	9955.07	8237.77	16280	9994.78	11788.3	10620	12419.2	9104.28	10128.4	8549.63	9992.74	12678.5	9062.08	11177.7
569	168.175	1621.65	38974.5	26080.7	24744.6	19384.5	19529.6	13369	12980.5	17977.3	19612.6	20495.9	15023.4	10548.7	11795.3	21442.2	22832.7	23693.3	21039.2	26716.7	14070	13524.2	13957.2	608.148	14608.7	22084.3	19548.7	20072.2	17570.8	30941.7	19411.8	24888.1	20491.4	8319.19	13531.6	20517.1	20600.3	23890.1	26153.6	20456.9
570	168.088	1359.23	39494.2	33121.9	36971.1	15827.1	50046.5	49025.4	28777.6	28349.3	43744	21443.7	50699.2	25976.8	10481.1	26009.8	24161.3	26523.7	19505.5	34087	33385.7	36135.4	21075.2	209.529	18113.3	22631	32275.9	29428	18413.5	28121.1	49998.6	34127.2	27414.7	33538	53500.6	14410.1	47917.4	43748.1	31178.8	42792.2
571	168.075	2223.11	29293	22888.2	21909.6	23016	21223.2	12645.1	15769.6	14606.1	12165.4	14365.3	17770.1	10011.3	17160.4	21256.1	16638.1	24537.2	17386.6	18560.8	9663.98	17668	10831.5	796.859	9784.47	14661.5	17189	11160.2	9691.02	16976.7	17369.6	21359.7	11575.3	20644.5	17997.6	7782.11	17195.8	18792.4	17528.3	21882.3
572	168.166	1804.12	24174.4	16436.5	17396	12620.4	8876.81	8417.55	7046.28	10233.5	10706.6	12529.1	7375.59	6918.72	7181	14369	14281.2	15210.4	12666.5	16309.5	7510.43	7761.08	5202.38	389.17	6845.34	11705.7	12314.3	10064.4	9281.47	16094.5	10397.3	13844.9	10861.1	4700.44	8057.17	12235.1	12793.3	14182.4	16233.9	13011.9
573	169.085	1361.04	77756.6	61925.3	73052.4	31679.5	93246.8	92961.3	52796.3	53952.9	82887.6	39360.4	91220.7	53622	20731.8	51608.7	44959.5	56282.1	38709.4	63252.1	63563	67752.7	40860.8	429.272	38862.9	47431.9	63318.3	58385.4	36890.3	53257	101365	64356.7	51495.5	63741.5	104331	28556.9	95199.4	83762.1	60878.9	85571.5
574	169.08	2222.45	67346.3	52815.5	53089.8	51271.1	49409.7	12807	37304.5	40072.7	33130.4	34886.9	47101.4	30410.4	37370.4	53959.5	41458	55375.6	42666.7	47169.1	29171.5	42705.2	29542.3	2144.81	26638	38923.8	41803	44270.5	32716.8	39461.9	43554	51152.6	33311.8	49996.3	47210.3	22685.3	50497.2	51037.5	42790.1	55093
575	169.068	1318.91	21203	35808.5	26564.6	36581.6	13500.6	32013.4	24752.8	25704.3	25165.2	14082.2	29782.7	20390.8	15270.2	14386.5	27576.5	15615.9	15777.9	26080.9	19294	9215.71	20945.8	208.385	13160.6	25656.8	37184.5	21554	14662.5	28934.1	38785.7	19580.5	18794.6	9609.67	31671.1	14139.2	41765.6	31533.5	29248	31864.3
576	170.078	1359.72	28136.3	23992.8	28383.1	12031.1	35901.6	35702.7	19641	20210.1	32059.7	14491.8	35147.4	19652.2	7323.45	18715.7	17076.9	20957.1	14993.1	25677.7	23949.4	26424.9	14557.2	181.914	13953.6	16172.8	24593.6	22066.7	13453.8	20656.9	38029	23688.6	19141.6	24494.1	40902	10160.1	36284.1	34524.9	22050.7	31888.5
577	170.111	2222.84	25216.3	19418.4	19454.6	18719.7	18096.7	13772.7	11800.8	13740.3	8542.97	10082.7	14557.6	14204.1	14087.7	19237.9	14427.8	19902.7	16907.1	16364.5	8520.34	16304.3	9149.99	368.374	6462.65	14168.7	15226.7	14869.7	9428.76	12413.8	16101.2	16346.2	11513.9	17138.7	16978.8	7516.34	15872.8	19178.8	13546.1	21294.2
578	171.095	2223.83	285213	222420	214294	216045	200955	148694	139359	160540	112746	129370	193284	127582	177104	212535	163719	228626	182193	177259	84628.2	169166	99000	1986.75	79142.7	132170	145392	147943	117351	134258	159091	196882	112753	172480	207801	84502.2	190587	225904	148480	231977
579	171.092	693.544	328978	243297	473785	519966	274181	360304	262461	213504	393867	289657	381041	252769	266531	336037	259223	342880	196020	302233	88228.1	161490	87181.3	559.361	91507.8	198454	276025	429603	351265	277155	287586	406597	154499	459805	452818	154581	443435	188913	274379	430482
580	171.091	1490.77	40337.8	30769.7	39978.6	35690.4	40971.6	25446.1	30486.4	28974	27113.8	21404	28981.2	15183.2	20684.3	34707.4	31582.7	36651.5	31393.6	32910.3	13893.5	28745.8	18715.9	3046.44	27198.3	38902.8	36592.9	37870.4	28492.5	34632.9	40991.3	43752.2	18698.1	38258.1	32383.6	18404.8	45190.9	35840.5	36750.4	37555.6
581	171.093	354.743	43536.7	128547	103071	205620	142099	145019	86852.9	89032.6	51435.7	46147.5	245501	67525.2	73533.9	0	20907.8	0	0	0	236346	41983.6	24447.9	0	85215.7	70733.1	87117.4	51037.9	49709.9	93451.7	131878	124318	135367	0	306599	29139.9	0	0	0	27454.6
582	171.091	1643.82	39487.8	44362	39724.8	31059.6	33632.8	23445.5	35329.1	34111.7	23767.4	21198	30148.4	16528.4	20030.4	33973.1	30356.9	36078.8	30794.3	30974.3	11649.6	21355.6	10410.2	2289.96	23229.4	35308.9	29092.8	29135.2	22332.7	24198	49689.9	30514.8	15120.5	36397.6	29642.5	17072.4	39584.6	32020.2	31224.8	33844.8
583	172.087	2223.61	85314.4	65738.3	66624.3	68649.2	63035.8	48027.8	39641.6	49764.6	35113.1	43514	59568.9	39683	54039	65200.8	50217.2	70486.6	57123.6	55403.8	27181.7	51292.4	30108.9	499.601	24596.1	42083.2	46314.7	48117.8	35953.5	41566.8	48744.6	61070.8	36285.2	56799.1	63219.7	25831.9	61516.5	67619.8	46661.9	70627.3
584	172.095	1359.52	95038.4	79071.7	89994.8	35928.7	118240	117165	64604.2	66991.6	104349	49947.7	117665	61783.9	23763.5	61925.3	55681.4	66222.9	45366.9	81876.3	91586.9	93941.2	57429.9	356.647	65289.1	63099.1	83811.4	77101.2	45789.8	69137	135074	80777.7	67656.4	80924.6	136051	35595.8	121907	110357	76434	104740
585	172.075	693.527	57609.1	42792	88820.6	97159	50673.3	64757.8	47005.6	37299.1	70123.1	53484.5	69578.1	45619	46752	60454.5	47529.8	57238.4	35026.4	54672.4	9554.07	29560.7	13456.7	124.05	15701	36639.7	49129.7	77575.5	63970.6	49312.8	49323.9	73912.1	27219.8	83787.7	83008.9	26371.1	80680.1	32358.8	48456.5	76848.4
586	172.076	354.817	4001.86	22139.5	16826.5	35756.3	24971.1	25208.3	15203	15516.6	4397.1	7767.53	41798.8	12533.8	13015.7	0	0	0	0	0	40645.2	0	0	0	14789.7	11235.2	14465.3	0	8497.32	15881.5	21694	21246.8	23180.4	0	52509.7	5392.43	0	0	0	0
587	173.096	2221.41	113201	96979	93812.9	89240.6	87825.2	77349.3	69417.5	75013.2	58293.1	56734.2	82367.4	66945.3	64212.9	90853.5	74310.5	94917.4	64307.9	80550.6	54028.7	80705.2	41191.6	1069.15	45149.6	67889.4	78332.3	83538.7	53834.7	77007.1	79431.6	92784	53799.1	102229	82633.9	31862.6	78149.3	86937	70917.7	96992.2
588	173.064	694.316	260107	175501	400677	466564	221724	305683	214326	160727	333151	202869	309976	200310	192033	275143	169574	270119	139931	228926	37240.8	107362	40784.3	111.195	46663.2	135593	210240	353414	294930	219313	192326	340636	101583	405859	377022	91438.4	379431	125030	221898	364622
589	173.095	1359.41	157535	134058	148317	61077.3	196858	198677	112208	114704	176583	84942.2	199100	107448	41338.3	103201	95304.6	111272	78061.9	135824	134550	142961	82572.9	242.431	78890.6	93195.3	133243	122467	74275.5	112825	209101	132134	108948	132637	216159	55619.3	198475	179444	126161	173836
590	174.1	763.383	339330	450902	796189	649253	464749	442220	455109	332146	527344	204023	265982	207877	186085	259967	190673	272580	161054	368563	318885	303457	260614	97.1978	598491	251307	464930	362179	171243	450807	832932	345870	145229	414429	579879	695063	649629	824395	511668	862768
591	174.064	453.057	33142.9	95019.1	86294.8	49759.5	38749.5	36536.2	15247.4	19377.7	55987.8	60652.3	97484.2	73288.8	14185.5	63390.4	71637.3	66632.2	27407.2	113309	50649	121161	57038.6	50.679	110345	125697	108816	130654	158106	156593	38194.2	119457	69724.2	123011	63631.5	26182.5	65153.5	85876.3	176036	54878.6
592	174.095	1358.99	78518.8	68741.4	131762	34445.4	96817	98108.4	56977.5	57116.2	90801.5	43817.6	99070.7	53302.6	23531.7	50253.5	48312.4	53805.7	41247.9	67323.2	64621.8	71138.8	41003.8	102.495	40696.4	44575.9	64829.8	60776.5	39973.9	76206.3	105042	66990.9	53459.8	66244.1	176886	30427.3	203741	94055.9	63949.4	128984
593	174.096	1621.5	63451.4	42867.2	44916.7	36869.3	34000	25718.6	24353.4	29436.1	35693.6	33678.8	26631.6	19191.9	21757.3	40329.8	40660.5	40672.8	33079.8	46222.4	24994.7	24268	22996.9	127.453	25123.3	37392.8	34816	36059.3	27587.2	53485.2	33996.4	41263	33539.5	26048.6	24707.8	36089.7	37909.1	43722.2	48240.3	38224.4
594	174.998	363.733	29941.5	23725.2	7904.02	38606.3	67044.3	47046.9	34001.9	32340.7	21236.2	15001	94740.7	267036	23826.2	18022.3	39018.2	0	16573.9	16623.5	52633.8	25532.4	0	0	0	23308.1	17891.5	22386.9	22832.9	12957.5	11434.8	9657.49	87094.7	0	11732.1	29371	0	14272.6	0	67369.9
595	175.088	1881.07	105089	81823.6	92481	86338.2	71661.6	69382.6	67128.8	63186.8	75815.1	65081.1	73661.3	58508.1	63885.9	85614.7	95688.4	91005.8	85618.6	85368.1	69332	72816.5	67975.8	1112.67	69292	89774.5	82682.8	68860.9	66429.9	87708.4	82069	86963.8	85220.9	68237.1	61881.5	66721.1	82302.1	74758.9	91875.5	80330.9
596	175.087	1359.7	180889	153472	171611	73786.8	223531	226580	128786	131221	203117	93579.3	226536	121426	48363.1	118279	105215	128710	90269.1	152938	150236	161372	90369.9	298.784	87453.7	105659	148951	138792	83871.6	129821	240069	151047	122604	154051	253519	63512.2	239745	210434	145009	204307
597	175.088	2222.44	97040.8	81354.6	80114.9	76130.4	76102.4	64794.4	54783.5	61878.7	52251.7	53452.8	68167.8	54209.3	60388.4	81540.4	65968.5	84359.2	62441.9	71501	44549.5	67963.9	37055.8	2138.76	38500	55066.8	60779.5	64739.9	44481.6	58194	65269.4	79351	49654.5	76959.6	70903.2	29914.1	75035.4	77416.1	63389.4	82580
598	175.087	2002.31	73866.3	59825.4	62172.4	63758	41160.1	52394.6	50414.9	49276.9	57055.2	47617.7	57881.7	45417	48234.5	61202.2	69727.9	65980.8	60704.4	61991.2	48909.1	50436.2	46085.7	1338.83	45002.8	62743.2	59362.3	48176.9	46973.5	63981.8	56415.7	60852.7	56540.5	50743.2	46615.1	50517.3	59082.8	52963.2	64468.2	54360
599	175.099	763.714	65551.9	85986.1	145120	121445	86458.6	84260.6	86112.5	60795.4	98919.6	35639.8	48917.6	36827.7	33209.6	49583.4	34450.7	48093.9	29664	66597.8	58263.4	56917.6	46890.5	369.887	114223	47375.6	87555.2	66695.2	31164.8	83964.3	157664	65162.8	26532.2	77812.5	108677	130061	122163	150735	95495.7	160223
600	176.044	457.719	7320.04	13831.3	21540.7	30549.5	6878.22	5924.49	14111.7	13715.2	10821.4	11082.3	10918.7	7318.6	12799.2	15422.4	15309.2	14721.1	11658.4	16235.4	7846.92	16712.3	11266.3	471.618	20065.6	16973.1	15059.1	16716.5	15811.8	17121.7	15910.6	16285.2	5478.25	10229.2	16615.1	6369.26	16557.8	17878.2	20162.4	15160.7
601	176.093	763.387	28660.9	37196.9	64354.7	53248.1	38834.7	35748	36271.9	28549.4	42465.4	16266.7	20657	16227.6	14822.6	21203.3	14951	20616.4	14061.5	29609.4	25369	24951.4	20973.5	145.231	49718.2	20776.7	37241.3	29937.3	13610.7	36794	66917.8	27926.5	11663.3	34009	46457.5	57634.5	55148.3	68014.2	41287	70297.3
602	176.082	1359.41	36640.4	29576	35938.5	13984.8	47197.6	45601.1	26456.8	27437.1	40685.3	19837.1	46759.9	25363.3	10275.5	24062.8	21605	25861.9	18320.9	32877.8	29238.3	33725.4	16755	237.516	17782.4	20982.9	30270.7	28482.8	17537.6	23137.9	49098.4	29640.7	24417.9	31062.1	53134.9	13690.9	48535.3	41619.8	28674.7	41113.6
603	176.066	1881.09	16949	13520.5	15165.2	14062.6	11859	4749.8	11482.5	10879.2	13004.8	10657.1	12345.6	9358.01	10619.3	14055	15992.8	15181.8	14306.4	13128.4	11325.7	11332.6	10784.2	809.383	11357	14261.6	13503.4	11275.8	10631.7	15036.2	13437.5	13834.3	14111	11400.4	10209.5	11143	9016.54	12123.5	15098	13381.3
604	176.071	1001.2	6609.56	7829.55	27241.9	12124.1	15382	9742.29	6955.52	7121.71	28578.4	8133.46	15249.3	4146.07	6644.58	20013	21465.3	18116.7	4965.45	15370.5	2314.39	12338.5	1970.01	802.191	3284.11	4066.52	11611	12399.9	4948.86	6033.85	27325.9	8444.77	1278.45	20923.8	42786.9	10391.2	38537.4	17651.1	13115.7	25144.5
605	177.098	2224.42	1.05145e+06	783968	780905	787866	728319	514836	468801	545608	385639	470112	679480	430449	636885	773710	580830	816870	700010	610865	265551	579979	346458	4753.01	266721	464336	502180	493774	409679	441254	562103	682286	383063	560524	739554	304416	677312	808942	501013	820391
606	177.093	1359.91	207953	173006	193732	77759.9	253544	258699	141148	144106	234635	106876	259436	133135	51539.2	131632	118949	145425	103562	179438	168393	188012	102214	1861.14	97081	115035	167091	157396	90283.4	144035	282023	169166	131150	174728	297324	69332.3	267681	249086	166606	232586
607	178.095	2224.38	130581	98240.8	95838.3	98505.3	90769	63832.2	60548.7	67448.9	49923.3	56096.7	84886.9	53806.5	79788.7	97189.9	72021.9	101138	87321	77125.9	33590.6	72878.5	44141.2	1382.75	35247.8	58315.3	63214.3	60993.3	50365.1	55421.8	70777.5	86111.9	47832.4	72909.7	92770.3	38323.9	85205.9	100805	61175.9	101987
608	178.083	1360.24	40008.6	33721.8	39172.9	16226.5	50104.5	51746.5	27834.4	30177.4	45483.7	22385.7	52602.3	26987.3	10207.8	26386.9	24903.9	29300.2	21662.8	35426	33219.7	40556.9	20241.1	455.73	21718.2	25320.5	37771.5	33013	17289.4	29108.1	58326.5	34816.4	27311.3	35380.2	59964.8	15513.1	53459.7	49714.3	36737.4	50199.9
609	178.141	1619.17	15145.2	12798.3	13634.8	11880.3	31444.4	12192.7	16557.9	13678	16249.9	4515.03	9041.71	4662.94	6037.46	12646.9	7506.18	14971.3	4802.97	9108.14	1690.41	11271.2	2844.95	343.41	1835.58	12182.2	17931.5	27157.7	13603.4	29547.8	22691.2	21259.2	5654.17	17463.4	8354.89	4043	17125.3	23939	15330.6	14855.8
610	179.087	1357.42	94652.5	62403.5	88014.7	74089.7	73835.6	88344.7	69043.4	114949	116769	57223.1	117814	83171.8	58366.2	51076.5	55245.9	44951.4	24799.6	85117.9	22766.7	41970.5	19546.3	897.115	23417	42136.4	101138	58243.1	30842.4	63719.9	86695.8	68285.2	20353.1	87202.6	81629.1	26807.7	120636	73808.6	56390.9	97312.3
611	179.074	2221.55	22409	20321.8	20951.5	19866.8	17995.6	16891.6	11914.8	16021.6	15340.4	13679.1	19290.4	15359	14321.7	19236	16323	20642.5	13872.4	18489.1	3720.24	15042.9	10592.8	3284.71	10427.5	14327.3	14706.7	16072	12332.5	16256.3	13826.4	20422.8	2296.35	23125.1	18560.1	9087.99	18251.7	17878.1	18944.8	21015.2
612	180.072	1358.46	30025.7	21772.4	28807	19493.8	29815.2	32335.2	22332.9	32508.3	37268.1	17301.6	40203	24595.1	8005.21	15427.4	17192.5	15996.8	10583	28613.2	15506.3	19274.2	8776.4	347.573	10927.1	15802.4	30181.4	21550.9	10300.6	21866.2	33104.8	24518.9	10918.3	27820.4	33301.7	9255.07	39709.6	28851.7	21169.3	31866.8
613	180.159	1623.53	12451.8	15602.9	10227.7	9654.15	29750.7	8245.69	13429.6	6049.19	17969	2936.62	5748.72	2846.47	2171.18	7079.6	7789.98	8142.96	4412.65	6398.38	4117.63	5929.58	1655.07	541.202	3377.68	5737.13	11139.8	24185.6	8843.91	19052.3	14687.1	18827.9	3434.84	6336.29	4541.04	2370.51	10455.9	13482.5	9114.63	10716.4
614	180.07	578.026	5995.37	14547.2	41729.1	8129.89	13523.8	2932.96	8684.41	5144.88	447.847	12298.8	20612.5	28611.4	12175.6	21130	3518.25	22602.2	545.713	7966.47	876.942	18104.5	1043.3	173.223	4402.68	9078.33	512.243	13745.9	36661.7	41055.1	607.809	10959.4	2329.36	59845.1	12645.3	6195.03	19756.7	17175	12277.6	7200.54
615	180.957	726.421	9979.33	10977.2	6492.31	3491.55	1732.23	2511.86	942.722	1972.81	6007.92	6785.15	5583.98	7467.45	4369.22	7837.93	7150.44	5531.36	1127.34	12692.5	1000.95	5447.27	1199.63	186.833	2039.53	2369.76	12866.6	12129.1	3185.82	11100.5	4656.45	6945.81	575.294	16672.5	2947.5	2156.51	9184.22	8584.77	18782.1	10876.9
616	181.075	2218.21	12024	12295.6	13139.5	11042.7	11469.4	13097.5	11526.9	11532.5	9866.95	8503.67	12969.6	10558.6	7092.4	12975.6	9264.41	11987	4455.31	13740.8	10190.2	12210.8	7646.2	1228.05	7610.28	9292.5	13017.3	13826.5	8082.58	14079.5	10343.7	12280.6	9571.51	18207.3	9423.45	4171.76	11034.3	10149.8	12777.7	12029.2
617	181.062	1358.86	15068.5	13015.2	15113.4	8672.05	17269.4	17680.9	10158.1	13184.8	15401.9	7553.96	18789.7	11248.4	6692.85	8862.13	9062.18	9259.14	6190.01	12598.1	9228.95	11171.9	6156.32	163.383	5467.74	8351.77	13865.2	10728.2	6127.01	10614.2	17503.9	11944.7	7470.48	13285.2	18722.3	4502.6	18756.8	15581.1	11223.4	13830.1
618	182.064	1360.49	19303.3	13798.6	17769.3	8336.64	22363.7	21904.5	12629.2	13332.9	22003.8	9784.59	21951.7	11883.5	4414.65	13491	10671	13718.8	10022.8	15939.5	14942.8	16663.6	9907.96	118.755	8612.08	10186	16480.5	13312.4	9140.77	13751.2	25070.6	15411.5	8490.38	16030.2	25800.7	7466.79	23823.1	22487	15185.8	20944.2
619	182.08	2218.83	11756.6	4113.09	9227.65	9123.7	9157.57	10611.4	7335.27	8338.18	8118.43	7634.01	9394.39	7095.76	6337.5	9122.54	7380.11	9763.6	5916.97	11165.5	8156.74	9022.79	4271.34	720.491	5277.5	7335.98	9320.23	9100.17	5907.22	10278.2	7265.19	9296.99	6332.09	13671	8728.96	4516.64	9562.38	8653.52	8276.79	10626.3
620	182.169	1621.46	11291.7	6993.85	7946.78	6279.18	7381.77	2499.87	5030.05	5753.74	6772.74	5434.95	4985.42	3238.65	1878.46	6439.11	5051.11	4645.64	5677.14	6761.98	2767.9	4146.63	4216.95	201.96	2785.66	6434.63	4426.2	5973.72	5174.27	8996.07	6268.75	7321.14	5246.31	4048.12	4093.25	5956.94	6191.17	7618.95	7688.74	5935.03
621	182.177	1804.09	9878.15	4869.98	7255.87	5180.49	3889.97	2535.02	2636.76	3697.48	4225.1	3615.63	4021.73	2038.31	2699.58	5746.7	3969.78	4915.52	5053.39	5881.83	2379.74	2815.44	1835.26	335.846	2302.1	5119.39	3554.58	4010.58	2172.36	6348.12	3348.38	5033.34	4070.58	3182.75	2155.44	4078.94	4805.3	5928.75	6184.99	4264.38
622	183.087	2223.53	75859.7	55548.2	58470.5	57596.6	52893.2	41289.3	38808	42458.2	29914.6	34835.2	51794.9	32087	41676.8	56064.9	45039.5	57696.2	48476.9	45244.4	27868.2	46416.4	28440.2	1618.73	24924.4	36890.5	41521.8	40550.2	33015.9	37231.1	42873.9	53644.7	33831.5	49220.1	53719.3	25397.3	51495.9	56891.4	40012.9	60696.1
623	183.09	1320.14	31296.2	56898.9	42461.5	57066.5	29376.8	47318	36782.5	37226.9	42150.6	22099.9	44987.4	29938.3	20911.7	22435.5	44101.7	23069.5	24309.6	43105.7	30892.8	12644.2	36792.9	180.02	21774.3	39986.2	64874.3	36077.6	23025.6	47936.3	68498.5	28061.5	27536.2	49195.7	49900.8	22765.9	70974.5	51112.1	47872.6	50729.2
624	184.002	375.346	1.09047e+06	1.36377e+06	1.39518e+06	1.45561e+06	1.33233e+06	830824	924207	115912	696302	634547	1.44027e+06	869866	976036	546776	769389	575708	622011	670483	1.04997e+06	779618	1.01984e+06	0	905730	1.08074e+06	683446	632816	1.00859e+06	763796	811824	1.01043e+06	298066	541805	617388	509939	570941	667944	559987	651652
625	184.104	2223.81	43531	30753.1	28884.7	26853.3	28204.7	14831.5	17617.9	23056.9	14097.7	16843.6	23851.5	17806.4	24688.8	31033.9	24974.2	34853.2	28447.1	27788.6	11515.2	25443.1	13398.8	184.184	8633.34	16586.1	15073	19106.2	15395	16457.4	22399.1	28166.7	15297.3	24218.4	29778.5	11959.9	28616.3	33163	22087	36085.9
626	185.021	375.346	120240	150029	153981	159361	145504	90240.3	102315	11250.3	75751	68429.5	156445	96136	108380	59143.8	82351.7	62468.1	66875.9	74193.8	115230	85021.9	109490	0	99508.7	116250	74813.6	68365	112010	83415.3	88962.3	111639	31992.2	59531.6	65362.8	57548.8	63573.4	73809.8	62170.1	70717.4
627	185.092	1643.72	57751.6	68578	58480.4	46473	94109.1	36178.8	58507.4	42984.2	61899.3	30813.6	45097.8	25124.8	29629.6	51581.6	43617	54992.1	45136.4	44399.8	16591.2	32976.8	20735.9	2774.13	33275.8	53671.3	43666.5	81614.5	36073.2	68629.1	70150.5	74738.9	21261.9	53677.5	46708.5	27042.5	60674.1	64236.6	46846.1	48248.8
628	185.087	2223.55	160009	123915	123748	118152	116939	89868.6	79368.3	90827.4	69596.6	77206.8	110047	75403.8	97716.7	117534	93438.9	131652	102255	104444	54224.3	96676.3	56236.4	2295.65	47573.6	79310	85280.1	90266.4	62916	80563.3	92165.3	110816	66303.3	107681	115371	46728.7	109366	122783	86551.5	130050
629	185.096	1490.92	59805.8	42707.2	57147.9	48528.7	55640.1	36431.5	42700.3	40299.3	37738.3	30815.8	41669	21667.6	28798.5	50344.3	45015.9	54263.4	43445.6	44066.2	19966.9	40543.7	25210.6	2766.17	37501.3	56815.4	52231.6	54576.4	39467	49374.9	56872.6	61878.5	24688.4	55097.6	46222.3	27253.1	65061.8	50432.3	50843.6	53700
630	185.079	1360.01	19567.3	15797.9	17935.8	5824.9	22225.1	21821.9	1780.77	12449.1	19167.8	8957.07	22362.2	12748	5150.15	12454.2	11542.9	13820.1	8623.42	16100.7	15566.9	16794	7626.28	1646.31	8351.18	11009.5	15475.3	12364.7	8790.64	13637.8	25740.6	15736.1	12841.4	15954.3	23469.1	7155.4	23030.1	22402.5	2456.25	19167
631	186.018	375.085	45196.6	57370.3	58029.1	59723.1	54258	34370.3	36961.7	4426.67	28608.1	25735.8	59748.2	35273.6	39275.5	22160.9	31598.2	23794.4	25471.8	27776.1	41595.8	32975	41951.4	0	36046.1	45356.1	28160.9	25600.2	40530.5	32330.2	33827.8	41106.1	12016.6	21707.4	38432.9	21624.4	23631	26789.9	22710.1	26602.4
632	186.094	1067.89	72172.6	169848	187887	277144	73273.7	155925	50129.9	73822.9	193686	139834	212415	175612	137917	102016	109759	106087	76978.7	177146	46089.9	113564	74688.7	79.4212	86446.5	72254.3	218774	110399	98605	347692	155851	181542	58436.5	223637	201384	79299	259250	321402	242324	194857
633	186.096	1359.91	130586	109762	130703	48242.2	165077	170646	90743.9	93421.8	155007	66452.7	171208	89521.3	31703.1	83076.1	75675.5	92684.1	66819.8	118331	110480	122750	67114.5	273.818	61995.8	76730	114690	102864	61113.1	93461.9	192682	110020	87211.7	113910	197983	43405	183258	160670	108163	158784
634	186.08	2223.17	33185.5	27541.1	25781.4	25842.4	23240.5	18829.9	15993.8	17558.6	1753.35	15587.6	22911.8	13331.7	19269.3	25247.4	19619.3	25973.1	20741.5	23260.3	11943.1	19251	12593.9	484.847	9517.63	16991.4	18849.7	19627.8	14004.6	3850.8	19899.4	24343.4	13192.8	18003.1	24406.1	9729.38	22799.1	25663.6	18904.2	26688.5
635	187.096	1881.09	141688	107858	123844	114755	95464	92914.7	87454.7	85025.1	102073	85379.6	101444	78377.9	87219.8	115203	127828	120831	112961	113946	91653.4	95771	91523.6	272.305	92371.7	119674	109649	94308.5	90380.8	120469	109944	117115	114254	93965.2	83904.4	91742.2	111242	98616.2	124118	108786
636	187.094	2002.31	97006.5	77973.2	90251.1	81998	70819.6	67333.1	64552.8	63698.9	76975.1	62991.4	75698.1	59582.2	63800.1	81587.1	92498	85660	80931.7	80534.8	63685.9	64638.9	61100.2	387.657	59555.1	81517.8	76848.9	66015.9	63759.7	81914.3	74284.2	81911.7	76112.5	65828	61075.9	64523.6	77306.6	68966.7	86889.3	75468.3
637	187.088	2222.67	64831.4	52722.1	52265.6	51632.3	47245.3	40972.6	36170.1	40671.3	31436	31135.1	46753.8	32100.8	39077	51570.8	38418.3	53492.5	42127.6	43139.9	24202.9	40646.6	22009.7	508.315	21104.5	34907.6	36025.3	39935.3	29321.1	37696.6	39704.3	47694.1	26743.4	50397.2	47531.5	19102.8	46135.7	52134.6	36363.1	56155.3
638	187.096	1490.8	42792.6	33782.2	43121.6	37212.7	42394.4	27003.1	32491.9	28858.8	28016.9	23179.2	31485.5	16672.4	21702.5	38480.2	32455.5	41532.7	33177.4	33512.5	14355.1	29942.9	17304.1	113.46	27839.7	41986.1	39254.2	40356.4	30877.6	35304.9	43801.6	46883.9	18905.1	39738	34583.1	20469.7	49111.1	38267	38253.5	41002.1
639	187.09	1359.94	50127.6	40638.7	37423.3	20662.4	62554.3	63489.3	33733.8	34362.5	56763.7	24845.6	62603.7	35058.8	12233.8	31192.7	28267.8	32546.4	24385	42041.3	41734.4	44931.7	24552.8	132.754	22243.6	28278.3	42242.8	38703.4	22754.7	33779	72098.8	41265.2	32345.4	39847.9	72275.6	17676.9	67147.7	62195.5	41422.2	58361.3
640	187.993	929.958	1199.78	11146.1	4707.02	8172.2	5307.39	5771.02	1999.9	4082.22	13420.3	9744.17	13183.4	9075.31	10754.6	18949.7	25317.7	21437.8	12663.9	9636.39	3404.87	6464.12	4554.77	73.3717	950.814	3946.65	8502.46	10308.8	4224.62	13336.6	8821.12	7059.35	4437.58	8352.35	9576.48	13192.5	6855.8	22594.2	19058.2	20935.9
641	188.098	824.823	480158	420899	429704	681104	482507	483830	346710	271536	322045	320912	582913	383567	281894	174612	207824	200748	161922	329019	497802	245906	281901	56.352	559035	160657	556586	265597	208797	368195	401925	466118	291977	312737	751262	235949	365230	375880	237410	282581
642	188.09	1881.07	57874	44966.4	50164.7	46131.6	38006.8	36703.4	36643.9	34434.9	41336.5	35466	41072.8	31349	34764.3	46860.3	52101.3	48847	46328.6	47107.5	35708.4	37954.2	36318.6	155.441	35842.1	48014.3	46090.7	36707.9	36942.1	47905.8	42728.4	45904.9	45465.8	36988	34258.8	36561.6	44884.2	41209.1	49269.9	44328.8
643	188.088	2002.32	40636.7	32819.7	38929	35281.3	30315.9	28641.4	27125.3	25980.2	32428.1	26070.6	31960.4	24998	28306.3	34150.2	39286.6	36642.4	34544.5	34308.5	27894.1	27560.8	25896.8	121.025	23881.3	34763.4	33289.8	27726.5	26112.1	34778.9	31356.1	34525.9	32892.3	27763.7	25257.8	27286.2	33893	29348.5	36260	31003.4
644	189.098	1359.57	1.24099e+06	1.04366e+06	1.1788e+06	480944	1.57606e+06	1.56644e+06	881912	898735	1.39841e+06	664244	1.56639e+06	857053	319911	815123	730179	883673	616527	1.07276e+06	1.04204e+06	1.13607e+06	636906	375.938	601906	730199	1.03797e+06	964381	574194	883675	1.64112e+06	1.04718e+06	848681	1.03855e+06	1.72655e+06	436507	1.58193e+06	1.43316e+06	1.00571e+06	1.38111e+06
645	189.1	694.382	3.65184e+06	2.4379e+06	5.69325e+06	6.6073e+06	3.11559e+06	4.29682e+06	2.99428e+06	2.25863e+06	4.6876e+06	2.82212e+06	4.35993e+06	2.80884e+06	2.66682e+06	3.90129e+06	2.31448e+06	3.82325e+06	1.92495e+06	3.21165e+06	505741	1.44843e+06	548735	604.745	627023	1.86033e+06	2.93843e+06	4.98956e+06	4.21316e+06	3.05712e+06	2.6282e+06	4.79e+06	1.4182e+06	5.73168e+06	5.25154e+06	1.27409e+06	5.36606e+06	1.72096e+06	3.14445e+06	5.16147e+06
646	190.099	463.538	394081	592783	1.73926e+06	3.95243e+06	514679	590553	1.93449e+06	2.04269e+06	740051	298374	656407	380050	1.1725e+06	283885	353070	299960	619286	487868	530940	744718	745357	3785.47	1.44203e+06	828145	943439	891421	635387	998057	1.17299e+06	1.09303e+06	816272	716297	887634	235383	1.07201e+06	1.51543e+06	709358	875963
647	190.098	2224.43	430932	320381	317328	322110	298433	209791	191059	221454	152073	188938	273770	171740	263393	310722	233045	335677	286365	246148	102845	232413	137123	1716.66	103241	182569	196457	195847	162346	173996	223854	273384	152021	220040	304263	119552	273068	327558	200619	334798
648	190.099	694.438	658234	430722	1.01519e+06	1.17203e+06	557740	765650	537499	410219	827248	498553	779134	502662	474916	686685	408676	678249	345856	570316	94218.4	258695	96806.4	138.426	112630	328455	523325	884269	747151	541889	466896	860365	259488	1.0195e+06	946941	226841	955751	305254	555358	918233
649	190.097	1359.6	347361	294424	324794	143002	443317	448353	248413	256681	393874	182710	442601	236134	89164.6	228385	206629	245240	170097	298124	291433	316440	175376	186.078	166487	201683	287287	264190	163326	249883	465210	291025	238737	290571	479161	125097	439921	396531	282325	379046
650	190.993	364.276	26485	25653.5	20020.5	37546.7	38845.5	32738.5	27874.3	25555.9	21686.5	20089.6	52014.5	118633	19405.3	21741.3	28977.5	0	0	0	28556.4	35481.4	0	0	0	36626.9	31398.3	28494.6	28768.9	25474.9	30463.4	20085.4	47182.7	27569.2	26748.6	0	0	23529.8	0	37717.5
651	191.097	462.877	453608	628930	1.89303e+06	4.1964e+06	524223	584484	2.03108e+06	2.13292e+06	814984	341205	674310	402328	1.28339e+06	315522	402806	331699	702749	554653	459219	789176	791305	8309.47	1.55662e+06	817734	992388	953657	663436	1.04295e+06	1.21563e+06	1.14168e+06	654488	786345	943517	247070	1.17282e+06	1.64133e+06	799306	975028
652	191.098	1359.84	636943	540584	593454	254842	820506	806160	470313	467099	712112	334363	803564	713143	194409	419430	374971	448560	317584	534703	526944	566275	324590	5526.33	311473	372770	542599	484314	297414	447098	842303	528305	424040	538261	883854	228660	785733	715208	510882	691049
653	191.097	1318.71	180815	343189	251428	340723	166932	288653	214745	216491	248049	127102	264207	207008	123028	134898	253361	143427	144543	262472	184799	79611.3	221929	4279.68	137894	248087	390719	219220	130195	289352	406212	174003	168285	284627	307339	136606	430249	306416	293872	309531
654	191.096	694.109	310206	202985	471252	549133	261510	358184	256665	197162	386203	231969	365715	234665	225173	322096	187342	315979	160965	266132	32359.7	127001	46721.1	5753.63	48796.2	159386	245001	412027	351010	256724	217561	401443	127737	474122	440117	110610	442220	144674	259455	429006
655	191.089	2224.05	128469	105133	97551	100729	93867.1	73177.9	66750.1	73675.2	54456.5	65462.1	91757.8	57559	79316.7	97513.6	76042.6	101562	87560.5	81412.8	41943.5	83065.1	51756.4	17443.1	48210.9	70936.8	73965.5	73072.9	59393.9	67213.5	80537.5	90662.2	52187.5	74241.9	93646.3	46502.1	87344.3	101680	70346	103758
656	192.047	1052.24	33552.2	110424	54083.4	153759	135389	192104	205396	156529	50645.9	42889.2	173872	103366	94733.2	42374.8	77135	47457.8	35780.9	37478.8	14724.2	10348	5119.52	5758.03	6917.11	13468.2	14967.4	15016.1	63274.7	66066.6	33393.7	83700.1	67359.3	30609.9	47483.7	23121	19423.1	64723.6	36578.5	53797.2
657	192.097	462.911	100432	143122	433810	975859	122324	135897	467786	497014	185005	75831.5	157612	90823.5	292806	70478.2	90690.2	74660.6	159989	122190	110840	181479	182224	1752.96	358029	189313	227348	217313	153383	237544	282014	261883	160511	178998	215263	56996.5	264951	375484	179810	220222
658	192.094	1359.8	116222	99196.9	110148	47763.6	151397	148478	87144.4	88833.3	130305	62221.6	147969	131340	37486.6	77465.9	70387.1	84728.4	58290.8	98487.2	97214.2	103252	58486.3	1457.22	56844.1	66346.1	97056.6	91150.9	54804.9	82457.8	155305	98154.7	78150	98491.3	158331	41126.1	143616	132178	95182.1	125157
659	192.094	1318.81	33044.4	61853.2	47028	61919	31739.9	55915.5	39957.8	41132.2	45061.8	23132.5	50208.1	37845.1	23440.3	24135.5	45462.1	25405.7	25767	48270.3	31815.5	14753	39065.7	874.392	24613.2	43689.9	68984.6	38793	23616.9	53715.3	74488.8	33065.8	29826.5	51764.8	55383.8	24608.7	78599.8	56506.7	53316.6	57388.2
660	192.069	694.456	35912.3	19351	12695.4	66250.8	30980.5	43280.1	29933.2	25093.5	45522.7	27512.9	43210.3	27386	25639.6	37361.1	18880.4	34646.8	18531.3	25624.8	4509.77	12753.7	5358.44	1301.79	6045.09	10714	27701.7	48352.6	40958	29019.4	23979.1	47396.2	16102.7	54600.2	13963.7	6535.23	50905.8	16289.4	23005.1	35200.1
661	192.094	1110.51	17920.3	37406.9	89411.6	33989.2	30654.9	37161.1	21823.8	17819.4	73970.2	8319	47299.5	23001	21050.8	66952.7	41876.5	62873.3	18060.5	52696.6	7876.19	39855.8	8403.04	1770.4	10682	26751.9	39755.2	32320.4	15193.6	22764.2	83091.6	22676.8	8818.2	62728.8	85734.9	30287.9	98542	56411.4	46402.7	74197.5
662	192.991	726.399	55090.7	28857.2	20960.6	11560.9	8658.11	22867.9	5717.86	37781.6	19611.4	19972.9	16963	21436.4	13710.1	21628.6	19326.6	16413.5	6410.94	34063.1	7540.6	17559.6	5118.32	11222.9	13125.9	12657.3	34696.1	34308.7	11968	30684.6	16654.3	19654.2	26568.2	47028.8	9467.26	7323.74	24433.9	23613.8	50498.8	28802.7
663	193.092	462.577	44277.8	51661.2	151850	339496	46182.2	47965.3	161683	175082	66128.6	29183.7	55129.2	33404.4	104151	26224.3	33824.7	27466.9	58895.9	46207.7	47810	72863.6	74716.2	11548	137989	72015.4	81804.6	77179.8	54994.9	85110.8	102613	95608.1	55214.6	64048.1	76497.7	22869.9	95512.3	132308	65428.1	81260.3
664	193.084	1359.48	66682.6	54990.5	57280.2	28383.1	83755.4	82735.8	50713.1	51774.7	71865.6	35037.1	84860.1	68753	22168.7	42029.5	38074.7	46473	33001.4	53683.1	52518.2	59122.9	33289.3	5848.03	32747.3	38175.5	55440.9	50555.4	33627.5	45839.6	85021.9	53763.8	44486	54713.1	89724.8	24960.6	79083.6	73496.2	53385	69746.2
665	193.076	2220.03	35350.8	32216.8	28499.6	24868.1	21325.7	21431.7	24493.9	27601.5	20022.5	22415.9	28331.1	22801.3	21400.1	27082.8	8953.56	27222.9	21632.4	27737.8	16524.1	21793	18606.4	25228.7	24333.8	28096.1	25082.7	25580.1	21057.6	21705.9	22722.1	29138.4	18061.1	29913	24188.2	15197.9	28858.6	24987.2	22150.8	28480.2
666	193.076	1318.81	17816.2	32530.1	23588.2	33421.5	17214.3	28083.8	21505.8	21601.1	23282.6	11854.1	26234.3	19188.3	12180.8	13052.1	23541.5	12461.6	13254.5	23613.8	17978.4	8751.57	21365.9	4693.09	14349.1	22133.6	35180.5	20417.5	14138.2	27008.1	37212.7	17418.2	16805.7	25758.9	29320.5	13004.9	39581.6	27882.5	27657.5	30015.5
667	193.975	726.597	5415.3	4714	3366.1	1380.26	1181.51	1668.93	1020.42	6864.55	2020.63	3324.47	2576.53	3931.49	2413.36	4183.99	3448.41	2944.36	949.039	5999.62	700.406	2723.48	1237.47	2039.61	2187.04	2425.53	5185.51	4854.19	1660.61	5330.03	3138.75	3269.24	3850.53	8001.03	1510.88	1159.17	3787.21	4301.57	9426.06	4574.46
668	194.08	462.54	5544.33	6347.97	19060.7	43286.8	5236.83	6336.72	20916.6	21911.8	7772.6	3734.94	6418.98	4319.78	12551.5	3498.59	3928.04	3475.77	7689.63	5861.36	6161.91	8042.62	9406.53	1977.62	17413.1	8684.48	10870.7	9572.28	6758.11	10910.1	12279.1	12005.8	6777.42	8219.82	10186	2754.76	11188.6	16362.9	8232.24	10155.8
669	194.064	1359.47	14622.3	9648.2	8689.18	5314.12	39167.6	15357.1	11784.6	9732.86	12697.5	4948.42	16208.6	11952.4	8643.43	7327.05	6613.07	8514.55	4923.54	14413.5	12252.3	14446.7	6010.48	1646.31	7204.42	8268.72	11000.4	9073.31	29102.5	8031.73	16858.5	10955.6	9902.55	10110.8	22329.6	4256.56	15627.1	12894.2	10187	12851.1
670	194.065	2219.07	8076.6	7021.5	5463.23	6853.54	6437.15	7260.56	6024.72	5241.97	5181.68	5218.55	6810.93	5522.86	4280.25	5442.76	4562.88	6024.58	5020.72	6262.91	4932.62	5935.55	3999.17	4160.28	5208.34	5532.79	7471.98	7034.75	4859.03	7004.62	6877.71	4905.96	5133.6	8222.78	1748.31	3520	4466.08	5960.36	7225.53	6172.08
671	194.977	726.317	6376.55	6661.41	4444.35	2174.38	1043.12	1048.71	686.354	4055.01	3888.91	4120.75	2750.47	4511.2	3083.11	5227.14	4649.39	3790.91	1247.73	7497.3	1135	3575.74	958.381	1228.02	1718.7	2643.9	8296.67	7605.44	1906.66	7309.61	3098.38	3678.5	2565.55	10540.9	2060.42	1610.4	5153.84	4808.19	12310.5	6568.49
672	194.962	524.276	10963.8	5178.94	8127.13	6449.93	5480.53	6417.1	4065.53	1685.6	3014.29	4450.95	4534.37	5224.47	4535.35	2073.52	2479.34	2208.29	2887.12	4175.21	5024.23	2043.05	3825.19	2112.63	665.944	892.133	1122.18	1416.41	2691.04	2285.65	2319.27	3075.29	2410.9	1939.54	1481.12	1593.03	2031.38	1351.47	1544.18	1687.96
673	195.072	2217.7	8921.43	9675.71	7315.62	6733.83	8438.21	8809.47	8165.69	7396	7481.7	6302.73	8442.46	7120.7	3296.14	7437.32	7306.85	7108.67	3587.05	8814.06	7347.73	9388.38	5199.37	3497.93	6525.96	7291.68	7937.51	8665.76	5521.93	5938.55	8131.63	9808.56	6913.21	11928.9	6385.91	3610.98	8178.76	6260.55	7207.59	7509.49
674	195.137	1490.7	5535.4	3972.45	4998.39	1537.85	4846.88	1582.97	3583.91	3404.74	3487.27	2601.06	3306.28	2043.79	2696.81	3974.38	3693.59	4561.41	3902.55	3914.52	1385.71	3534.09	2326.47	419.051	3396.49	5455.12	4040.01	5110.89	3502.81	4450.92	5491.33	5877.87	2016.01	5160.02	4216.11	2066.93	5471.46	4316	4939.85	4895.92
675	195.062	1359.37	6838.99	4719.79	6114.12	2661.05	5525.71	6651.14	4364.72	3824.51	6027.42	3349.02	6537.54	3940.08	2028.95	3751.16	3607.43	2990.01	3189.27	4939.11	4645.91	4573.31	3096.19	997.704	2188.18	2485.18	5139.59	4837.5	4173.57	3332.87	7889.5	5315.27	4315.36	4856.85	8625.26	2366.21	7116.07	4874.93	4146.91	6138.99
676	196.08	1360.29	24785.2	20112.3	21654.9	7688.47	27674.7	29519.8	16516	15051.3	27173.8	10670.6	28858	13382.6	4900.81	15108.1	14292.2	15768.7	11279.9	18847.2	20057.1	18593.7	10674.1	157.714	11739	13317.8	17358.8	16881.2	8836.64	15758	28790.2	17449.9	15180.6	17537.6	31638	6547.2	29020.4	27390.8	19899.8	26268.2
677	196.12	2217.42	7530.13	8262.94	7423.32	5968.24	8576.16	9185.31	6608.17	7414.15	7742.54	7010.91	8059.54	7165.5	3884.81	8102.28	6984.27	7940.92	4100.17	7733.59	8295.51	7970.72	5641.87	650.119	6080.97	6941.45	8733.46	10147.6	4528.86	9259.77	6130.06	6977.11	5877.33	13155.9	7414.71	3093.85	7990.73	6804.69	8507.53	7841.28
678	196.174	1804.25	7664.91	4897.79	4861.1	4288.27	2410.58	2991.37	2719.9	3253.3	3500.77	4068.97	2507.67	1708.93	1679.93	4156.32	3761.17	4098.45	4302.27	4243.81	1979.88	2351.84	1497.54	307.478	1913.21	3228.66	3746.05	2804.62	3127.38	4875.39	2564.38	3263	3387.39	2209.05	2602.97	4083.59	2829.6	4474.9	4683.45	3860.42
679	196.174	1621.59	5031.03	3472.68	4270.53	3180.74	4077.98	2226.11	2160.32	3335.69	2765.55	3243.74	2150.49	1808.79	1721.8	3892.51	3731.73	4374.49	3763.91	3655.81	1675.46	2395.6	2628.05	280.247	2654.01	3767.77	3541.45	3670	1737.51	4953.9	2931.31	3326.96	3848.94	2078.09	2195.59	3581.62	4172.47	2747.81	4551.12	2700
680	197.127	2219.17	25655.4	20811.8	20756.2	17169	18825.7	17214.9	14346.7	16473.5	15328.7	12312.5	17937.8	14729.5	11900	17534.9	16044.2	18868	4726.43	18307	15048.7	19173.5	11474.5	1110.79	11628.3	15218.1	15325.2	20190.8	11052.7	15124.1	18245	21671.2	16834.8	25411	14968.9	10144.8	13320.5	17055.9	19677.8	20165.8
681	198.02	374.825	10993.9	15053.6	14493.6	16270.5	14185.3	9186.85	10011.4	909.688	7482.24	5979.87	16047.5	8590.18	10358.9	6225.88	8041.78	5516.44	6923.74	6710.56	12344.4	8782.19	10618.1	0	10240.9	11461.3	7162.02	7386.46	11446.9	8670.89	8581.36	10854.9	2661.26	5784.84	6467.64	5050.34	5792.8	6730.69	5872.17	6569.65
682	198.091	1359.46	31765.9	23844.8	25248.6	12434.5	33457.7	33898.6	18278.6	21791.4	29750.6	13681.1	33738.9	18137.6	6976.37	17188.9	14963.5	17946.4	12764.6	22272.7	20882.7	23694.7	14023.1	187.594	12841	14824.2	21197.2	20933.6	9660.79	17890.1	35053.3	22211.6	16737.5	21590.4	35356.8	9179.83	33284.3	29638.1	21017.2	29561.2
683	198.075	2222.45	9132.93	7542.46	8239.06	8177.46	5704.86	6493.23	5168.77	5417.1	5687.03	4753.42	4577.56	2876.64	3233.32	8784.25	6764.78	7869.21	6216.71	7604.01	4656.67	6565.4	4768.83	397.493	3840.1	4323.96	5663.62	6390.26	4031.55	6889.86	5215.3	6568.77	4820.29	8062.84	7434.46	3768.18	6606.05	7073.69	6054.03	8358.34
684	198.186	1621.73	13996.2	8515.45	8699.09	5897.41	4904.28	3570.12	4613	7158.16	7313.41	6523.25	4871.49	4660.98	3537.71	8031.35	8694.84	8904.54	5636.54	8954.36	4366.09	1571.09	5065.67	210.665	5361.57	8292.36	6511.87	8056.71	5645.86	11939.6	7007.83	9367.52	7754.69	4867.63	4654.06	7428.56	5818.36	8546.15	10275.2	7976.84
685	198.214	1804.13	12652.2	8880.6	7956.82	5766.69	4577.24	3565.73	2587.25	4473	2836.24	5913.06	3970.14	2721.51	2891.55	7314.13	8094.37	7333.49	5892.64	8504.06	2181.24	3663.11	2137.93	166.031	3523.16	5042.96	6023.56	4704.65	4623.9	8164.14	5201.3	7432.03	5168.82	3272.71	3052.97	5234.51	4898.95	7268.56	7221.94	4282.64
686	199.033	383.494	5746.7	15839.8	1595.79	14493.1	10902.9	10811.7	7203.16	2044.62	17210.9	13473.7	1694.3	10512.8	15449.2	9705.52	15802.1	15063.6	11021.1	15327	14198.8	12568.1	11532.1	0	12898.9	10812.7	16528.3	18536.5	21289.9	22855	18343.2	27756.3	7197.78	17242.4	19437.1	11773	18489	15518.3	15954.8	24869.5
687	199.117	2219.2	34197.2	26413.6	27625.7	28723.8	24344.1	26066.4	25836	26519.4	24007.4	18889.4	25423.8	24009.3	18481.6	30708.5	25943.8	30827.1	16724.8	31478.1	23783.8	31348.3	13930.4	998.43	17576.8	23569.8	27873.9	33526.8	15997.7	29288.2	29809.3	31398.7	19401.6	42320.1	28049.6	2599.88	29257.2	22825.4	19239.9	28517.2
688	199.097	772.657	109198	116605	118261	120350	116216	119012	111144	106210	120442	109305	123174	102784	115189	123351	130625	126141	121493	115666	93263.9	109928	107367	86.232	104477	119163	115187	106176	94270.1	113872	115715	106424	107999	111166	112315	123481	113452	109657	118793	116005
689	199.101	1490.71	17091.7	12532.1	15465.5	13152	17574.3	10508.5	12406.5	11587	10140.8	8175.47	11234.2	6587.33	8574.03	14404.1	12722.9	15701.3	13103.3	13956.9	5882.03	12431.7	7196.01	1377.79	10241.6	15583.4	15055.2	16552.7	10826.3	14516.8	16723.1	17999	8217.95	15804.5	13419	7207.35	17479	10495.7	14256.2	14378.5
690	199.092	1623.1	34095.9	37699.8	33977.8	3916.78	45934.9	23596.5	32352.5	29530.9	29010.2	13371.7	18410.6	10299.5	2244.96	26509.8	22770.7	27799.8	17151.3	23103.6	11118.9	20490.4	9891	2346.35	14734.4	23137.7	27954.7	41105.6	23319.8	34640.2	38042.8	33411.5	12052.8	28983.3	19755.6	9148.49	36797.6	36943.9	28410.7	31078
691	200.037	973.503	16955.3	8448.45	22719	12807.6	14706.1	13570.7	9120.81	2351.12	6098.48	5644.12	10252.7	8392.25	6172.55	5271.36	4809.87	7651.01	2041.87	8562.12	1357.13	7877.54	3761.12	50.3012	1437.04	7192.15	12853.9	5639.64	4235.52	12597.2	12181.5	6177.89	2283.01	8001.09	11871.7	3284.09	8937.38	9043.13	17332.9	16009.4
692	200.091	1359.46	46770.1	39714	45292.7	19115.4	57336.2	57175	32459.2	33546.9	52619.7	24825.7	57605.3	30409.6	12049.3	29493.2	26092.6	32223.4	22330.8	39796.6	39051.7	41173.4	25133.7	169.437	23112	25974.1	39475.3	34853.1	21274.3	32901.2	62279.1	38698.3	31851.3	39463.3	66285.8	16614.3	58989.5	53054.2	37064.7	52797
693	200.088	772.857	15260.2	16535.7	19203.9	18843.5	17365.9	18375.7	18407.9	15815.7	18931.8	16491.6	19796.3	16292.1	15132.4	18306.5	20364.8	19337.3	18275.4	17134	13472.5	15608.2	17385.8	56.7298	16677.1	18507.6	19360.4	17256.8	15199.4	16650.5	17439.3	15720.6	17023	15562.3	15280.2	18786.6	18783.5	16229.2	19205.6	18863.8
694	200.093	2222.36	23503.7	17874.2	19041.5	17422.8	17797.9	13162.7	11089	12520.4	11738.3	10807.6	16749.4	10553.8	13598.7	18523.5	16966.8	19580.3	15067.2	14786.1	9788.39	17702.8	9358.96	527.221	8227.36	12499.8	11906.1	17391.1	10672.3	14073.9	14547.4	16502.1	9624.74	21351.2	18414.4	8227.8	17991.5	17436.8	13282.3	22070.7
695	200.082	653.203	16039	14109	16356.2	9984.26	9313.71	14445.1	7400.53	6949.3	18874.7	12797.2	20535.7	12173.9	7127.75	17356.1	17218.5	17127.1	8689.75	9577.76	11656.2	14138	7167.49	32.904	4871.42	12249.6	8344.03	16961.3	14806.9	12392	12993.6	16283.8	8337.51	16196.5	26197.5	6517.07	22193.7	21423.4	11269.8	20873.1
696	201.098	1643.93	96132.1	77487.3	98906.2	79805.3	81251.9	59039.5	65220	64462.1	58654.8	52076.7	76753.2	41436.9	50935.5	85739.6	76350.8	91816	80040.5	74103.1	26228.2	53184.7	36231.1	324.873	56823.9	88989.7	69600	71897	55235.4	59751.5	82626.8	76267.9	37453.4	89539.8	76074.2	45218.6	100811	77016.2	73945.9	81489.2
697	201.099	1490.92	98850.2	72606.6	95013.3	82141.5	93628.8	60600.5	70717.5	64614.7	61143.1	50962.6	67256.6	37262.6	46367.2	82055	72556.9	89968.4	72879.2	74565.2	33567.6	66858.4	41381.3	133.505	63136.4	92409.2	85084.2	87914.7	67011	81223.8	95234.6	102470	42985.8	88735.6	76800.5	44737.4	107303	84404.1	85095.3	89547.5
698	201.097	1359.22	159203	136533	148057	63188.1	198780	197846	110599	113320	169653	84534.4	196968	104508	42307	107338	92810.7	111922	78652.9	128622	194836	182360	126856	180.783	179023	139927	164831	143721	88857.2	126047	261695	151076	127349	140099	237059	63459.3	200572	182120	127017	171516
699	201.097	1881.1	108760	80975.3	93558.9	86622.3	69875	69505.8	65285.6	63891.7	76202.5	63868.1	75496.1	60354.6	63769.6	86351.2	96202.1	90681	85573	85770.8	68886.1	69415.2	67259	389.548	68887.7	90546.5	81845	68865.9	67216.2	90812.1	82421.5	84326.1	83472.5	67359.3	63584.5	68688.8	83275.5	75668.7	91072.1	80778.4
700	201.095	2002.31	89610.4	69893.9	80392.7	73962.1	61949.6	60101.2	57336.4	56632	69082.1	56942	68264.7	52240.1	56601	70846.7	83240.2	75681.4	69720.5	74903.1	56052.2	56514.5	53517.2	661.475	50408.7	71924.9	68511.3	54720.2	53569.4	72201.5	66553.6	69388	65981.1	61007.9	52615.1	56892.6	71028.6	61754.8	79560.8	67188.2
701	201.2	2216.97	6622.89	5989.93	4691.14	291.129	4186.02	8343.85	6517.85	10575.3	1166.95	8211.89	7911.63	6701.8	4089.09	7693.35	8584.45	2092.47	5817.21	11609.3	6722.32	4805.54	2730.68	3082.99	3316.85	3957.43	9194.96	12858.8	4643.78	13634	9971.53	10066.3	4184.06	16308.8	8918.45	1376.09	5429.24	7173.99	11693.7	7922.37
702	202.092	2224	58782.7	46284.6	44415.7	44719.7	42613.7	29028.7	28692.7	30493.3	24432.7	27390	39264.2	26786.8	35301.5	43907.9	33976.8	47444.3	38532	37374.6	17082.9	32899.1	20097.5	445.535	15312.4	24940.4	28606.4	29673.6	22919.8	25974.1	32318.4	36569.7	21596.9	36038	41236.6	17278.8	39665.9	44371.1	31970.2	48055.3
703	202.097	1359.3	56180.5	46901.7	53825.5	24194.4	73427.4	73258.4	37557.5	39050	64194.6	30616.9	71045.5	38004.6	15427	38026.6	33667.4	40524.9	27720.9	46324.2	58650.1	60192.6	39683.8	172.464	48764.7	44042.3	55048.1	49242.1	27547.2	43231.3	87754.9	51081.5	44412.1	49620.5	77464.9	22258.1	72698.9	63951	45981.3	63170.1
704	202.101	1490.69	24601.9	20979	26400.7	24642.1	26549.3	19497.8	21408.4	20240.7	19721.9	16913.6	29979.5	13228.5	18448.2	24721.8	22976.6	26182	25421.8	20243.4	8986.49	18625.3	11301.3	102.114	17782.6	23996.5	23892.1	24496.5	17065.4	22483.6	26593	27052.7	14492.6	20732	20340.8	12687.7	29514.9	23737.8	24296.6	26222.6
705	202.088	1614.28	26400.1	59362	204188	54158.4	33583.8	53140.4	23739.9	45072.3	189646	51770.9	86634.7	59061.9	51607.5	71686.4	52139.9	55314.8	23891.1	92555.3	1331.59	26641.5	539.215	234.865	9245.56	16867.3	28664.4	30961.9	10682.2	20650.7	51462	15950.4	1694.53	77266.8	44062.3	4473.98	339213	47487.9	176103	253480
706	202.17	1881.07	20079.7	16447.4	19508.7	10878.9	13764.8	5864.06	9842.89	7736.74	5107.07	13167.2	8450.06	3816.55	10405.4	17348.7	7888.98	16616.3	16160.2	15644.2	11134.5	4831.71	12077.6	151.659	11481	17302.1	13674.1	12240.9	13118	18056.3	13401.5	17265.8	10647.5	13301.7	9017.65	13321.1	13752.1	15631.8	20235.7	18123.5
707	202.092	1784.86	38430.8	33593.7	36738.5	31349.3	14044.8	22488.9	13304.1	8272.91	28672.3	26775.4	75024.4	51713.3	17869.5	10854.9	18752	10280.9	4762.87	37434.4	5425.02	7312.14	192.989	275.331	1953.36	6626.99	16798	11867.5	6028.5	12224.3	9632.65	15531.8	6178.18	29411.4	15676	7306.32	26938.8	9873.76	10134.3	27181.7
708	203.098	1881.11	394479	301538	341867	316398	257946	250092	245490	235774	282481	236086	278116	217946	237029	321042	349197	336861	315347	316464	254735	261849	246356	1095.68	251927	334617	307931	251809	247989	329558	307479	318920	312745	253235	232495	250585	312494	272360	335594	302023
709	203.098	2002.31	272151	217962	251477	231352	199806	192561	185013	180048	216017	178746	210119	167839	182461	227916	261105	243715	225106	227104	183119	186271	173731	1460.23	168897	233385	215526	182482	177773	235129	214034	226989	213907	190254	170679	184586	225705	195089	239949	211526
710	203.096	1319.71	58483.7	108792	79853.7	109230	50704.8	90839.1	66254.3	66025.3	78822.1	37523.5	83018.4	58028.6	39117.1	44557.9	79154.4	48903.2	47336.8	80190.7	58246.4	29018.6	72179.3	133.123	40465.2	82525.2	122646	68991	44545.4	91577.5	130380	56653.5	51807.3	87917.7	96052.9	42826.1	134878	96058.3	90731.9	97916.8
711	203.119	2222.45	110929	89038.2	88924.7	84572	81673.6	66885.8	59454.7	68946.2	51776.3	58637.6	80849.1	60581	66191.6	87440.9	67350.8	92399.7	67388.2	76251.5	12358.4	72988.3	40180.9	1143.71	39021.9	58549.6	68359.6	49826	48882.1	63886.1	72392.2	84964.9	52017.7	87173	82931.9	32624.6	79597.4	87666.6	66038.3	93634
712	203.158	1360.17	151243	124484	142016	58749.3	190691	198226	107707	106715	172136	75581.5	198525	94160.2	37979.3	101722	87129.1	108446	73427.9	126732	131062	139945	80242.8	104.007	83223.3	91104.6	129198	117831	70105.9	108267	212468	129598	102193	129790	215573	50916.2	195732	177796	123629	168583
713	203.06	462.78	18221.6	23262.1	76144.4	172903	20634.4	21693.8	82371.1	84243	15410.2	13512.8	26076.8	12660.4	52278.7	9521.69	6557.62	4659.04	27984.6	12088	16683.8	31012.1	29435.2	133.505	62136.5	30302.4	39144.5	36528	15183.3	40198.1	47389.8	44696.5	24490	29693.4	37253.2	9815.62	11801.5	65962.6	31787.3	38674.6
714	204.101	2224.41	330459	244932	243705	244416	226621	158824	145681	167995	116796	141481	211424	134724	202681	235217	178142	258458	216965	191785	79035.2	176657	103611	416.413	77140.7	139535	149735	151051	122180	133118	171706	211735	117645	178032	231968	89551	208491	250287	151420	257493
715	204.172	1359.46	1.40067e+06	1.1841e+06	1.30019e+06	564170	1.78951e+06	1.75057e+06	1.02233e+06	1.01848e+06	1.57538e+06	729368	1.75332e+06	1.64249e+06	456421	1.06581e+06	832601	1.14927e+06	700862	1.15529e+06	1.18968e+06	1.25947e+06	725159	69.2125	754096	903584	1.19929e+06	1.07206e+06	652064	981445	1.90273e+06	1.15655e+06	959947	1.19838e+06	1.94658e+06	509146	1.73357e+06	1.57944e+06	1.12421e+06	1.53428e+06
716	204.1	513.699	8052.78	178501	147246	245705	254666	318710	268535	319542	117199	156107	395940	204174	158229	47754.1	130709	60421.2	79256.9	84666.3	185708	73351	86659.4	71.1025	88057.1	82406.7	108090	82072.1	79653.9	124252	90052.2	135427	345372	88173.3	138997	140251	64065	85410.4	68966.8	110049
717	204.101	694.373	122922	65963.2	202790	226841	107765	145346	106628	74804.4	163295	95883.4	152418	98550.9	92337.2	138251	66004.3	132477	64851.7	111330	9962.21	43240	15230	35.1733	14354.7	55151.3	99848.9	173863	140935	104832	81003.4	165246	43623.3	201374	183062	36912.3	186344	55970.2	108288	182076
718	205.1	1359.53	1.09437e+07	9.38708e+06	1.03581e+07	4.31799e+06	1.38434e+07	1.38785e+07	7.85939e+06	8.00768e+06	1.2387e+07	5.89712e+06	1.37274e+07	7.48518e+06	2.86477e+06	7.24339e+06	6.51228e+06	7.79438e+06	5.55172e+06	9.484e+06	9.15069e+06	9.9392e+06	5.64995e+06	450.064	5.27474e+06	6.42496e+06	9.09387e+06	8.53732e+06	5.15143e+06	7.79728e+06	1.44562e+07	9.17616e+06	7.53306e+06	9.12741e+06	1.49781e+07	3.9009e+06	1.36862e+07	1.23902e+07	8.85317e+06	1.20056e+07
719	205.099	1881.13	445179	337014	388222	357668	292986	286777	275402	266516	318226	267943	312794	247869	267950	360311	396635	379369	353202	352649	284627	309781	278828	737.493	287348	377078	348567	291306	279244	368037	349163	353083	351225	282970	263759	284225	352438	306574	381461	341098
720	205.098	2224.44	531680	390230	396558	396053	369603	262266	236850	275506	193253	234045	344271	216090	325568	390451	295449	417707	352958	308889	8380.47	296341	182103	1712.55	133792	233024	252242	250701	207500	6891.35	284438	352439	191066	287390	377212	152247	344673	413581	250836	415799
721	205.099	2002.24	307169	246922	280257	260863	225166	215381	209054	201997	239180	200602	237281	188472	205872	257907	292013	273912	254939	254955	201670	210704	194333	1279.46	186460	261412	242585	206259	198072	260780	237114	252904	238659	213569	192976	204120	249727	219301	270436	236602
722	206.1	1359.52	2.25113e+06	1.906e+06	2.09654e+06	852538	2.82795e+06	2.82606e+06	1.59967e+06	1.61648e+06	2.53287e+06	1.19569e+06	2.83906e+06	1.55204e+06	569926	1.48212e+06	1.31703e+06	1.57178e+06	1.11701e+06	1.91497e+06	1.86579e+06	2.0153e+06	1.14034e+06	327.149	1.0482e+06	1.30517e+06	1.87073e+06	1.7432e+06	1.03637e+06	1.58783e+06	2.93563e+06	1.8725e+06	1.51163e+06	1.88421e+06	3.11414e+06	775735	2.78367e+06	2.58265e+06	1.78288e+06	2.49177e+06
723	206.2	2224.11	152950	78394.9	52879.3	117011	86382.2	51320.9	40235.9	57031.2	26353.4	53365.9	54612.1	36770.7	92007.2	112562	60092.5	119716	101036	65807.6	28007.2	63267.9	26271.2	0	15188	48315.2	66179.1	51999.1	34169.2	41549.1	72818.5	72052.1	42146.4	72920.9	85546.5	20310.4	89014.9	93386.2	42544.4	97240.5
724	207.002	451.606	960122	298705	499727	465766	466586	397520	482002	214173	165514	256057	266161	221401	264806	201776	193072	189111	231987	235925	935751	735089	983980	190183	657036	595487	386121	335301	436811	383872	578919	452514	430793	239239	221832	233008	251658	177811	204523	204977
725	207.099	2224.48	2.50587e+06	1.87851e+06	1.88536e+06	1.89732e+06	1.76644e+06	1.26195e+06	1.15361e+06	1.33656e+06	949418	1.15065e+06	1.63761e+06	1.05919e+06	1.55447e+06	1.86411e+06	1.39205e+06	1.96627e+06	1.70674e+06	1.49801e+06	684640	1.4242e+06	877438	147887	717622	1.16624e+06	1.2363e+06	1.23559e+06	1.04201e+06	1.09121e+06	1.38593e+06	1.66087e+06	965044	1.35931e+06	1.81281e+06	792429	1.64615e+06	1.95609e+06	1.23173e+06	1.98999e+06
726	207.098	1359.52	1.14497e+06	966775	1.08367e+06	452623	1.42363e+06	1.429e+06	814238	819885	1.27576e+06	605469	1.42615e+06	772310	302365	753053	667949	801838	587495	979816	958020	1.05569e+06	605012	65951.1	566040	679915	964948	899832	550148	822416	1.5387e+06	974682	783945	957890	1.57984e+06	423836	1.41351e+06	1.31114e+06	913339	1.26171e+06
727	208.013	451.126	199232	61849.6	104233	94307.3	93101.6	79963.1	97801.6	36235	36522.6	52201.1	41187.3	42815.6	54097.4	45502.6	32692.8	40659.9	49884.2	45021.7	195543	150732	201787	36133.9	136056	119250	79118.1	71322	80757.6	63644.1	118135	93034	88913.3	55981.7	46240.9	50161.7	49636.3	42104.3	41844.8	47485.7
728	208.097	2224.43	463377	348040	346398	350412	317987	235597	213092	244080	174537	214149	301619	193976	287366	344409	256949	361048	315239	274324	128372	253980	163293	28791.7	135390	221049	230759	230016	194850	202138	255872	303257	179495	253201	332350	141196	305512	359118	227363	365759
729	208.095	1359.47	166842	137766	155670	69831.7	201052	203427	118058	124664	185581	89100.7	207327	114081	46115.4	108262	96217.5	111751	82948.5	141750	136007	147180	84157	9674.7	80367.9	98949.5	141449	126747	78661	121540	216358	138871	110169	143082	226807	60092.9	205460	184389	131310	179402
730	209.068	773.103	15542.4	35987.4	41382.6	21903.3	18479.4	9024.14	6491.71	2156.32	28914.3	18351	16855.5	9667.01	20708.5	49411.2	31197.5	45807.2	40575.9	32516	9686.46	39337.7	27560.5	8429.67	29454.5	37126	28172.9	29751.6	36438	17121.2	35446.6	19777.3	5725.8	16199.1	26878.5	25121.7	34740.6	35720.4	32706.5	29058.6
731	209.017	451.117	117552	34904.8	56269.9	53022.6	55440.5	46001.8	58503.2	15302	20217.6	29567.7	28253.1	24605.8	32197.8	24296.8	21885.2	23069.3	29047.8	31212.9	114562	87482.5	118256	33695.5	79226.5	70704.8	44756.3	40978.1	50205.9	44869.5	69809.5	54414	51417.4	30166.8	27324	26677.7	28250.8	23175	16102.9	30068.6
732	209.092	2224.36	148984	115710	113495	114573	104567	80052.2	69452.9	82941	56191.7	70277.8	99092	65242.8	92596.9	114316	86379.6	119346	98625.8	92365.6	44968.8	88730.5	54786.7	20306.3	50909.3	74103.7	79950.5	80627.9	66789.3	70248.1	85539.4	101885	62195.4	84378.2	109427	47473.3	99426	116691	76945.9	118867
733	209.088	1359.62	44962.3	37257.6	41632.2	19985.4	54561.1	57045.4	31717.8	32986.5	50000.9	24067.2	56848.3	30675.6	12692.3	31400.9	25537.7	31893.1	24196.8	38231.2	37994.6	42550.3	24097.7	6238.63	24645.5	28447	39662.2	36523.5	21246.9	32055.6	61540.3	39187.1	31249.7	38832.3	63902.7	18790.8	55732.4	51084.2	33538.9	50151.2
734	210.056	624.576	21055.6	8988.99	13934.8	15981.6	13590.4	17816.5	9902.94	11440.8	9608.58	11973.6	9161.58	11839.6	7869.72	9404.36	12135.1	12222.3	11191.1	14373.6	11624.3	11074.6	15638.7	1384.96	6615.89	9074.72	14595.8	11183.5	22105.1	14430.6	11188.8	14661.5	10073	19965.8	11670.8	8490.93	11036	9904.79	10688.1	12322
735	210.097	1359.15	129001	108494	118477	48044.4	160146	159087	87904.6	91376.5	145200	66925.2	160098	82338.4	32968.7	84153.1	76649.3	89911.4	63207.7	108506	108023	114340	65212.4	916.004	59372	72039.6	106240	99856.3	60303.5	90033.7	165204	105592	85493.9	108336	175794	44990.8	159096	145627	104084	142083
736	210.084	2224.21	19906.4	14716.9	16729.5	14536.5	13526.6	10034.2	9157.01	11393.1	8247.11	8299.05	13490.5	9582.32	11742	15452.1	11706	15963.1	13707.8	12588	7251.9	9867.33	7642.74	3195.17	7616.41	10413.8	9438.65	10575.2	8951.21	9773.02	9276.23	11590.2	8326.73	11128.9	14365.8	7177.91	12923.3	15388.6	10390.6	15148.5
737	210.196	1621.76	48251.1	31244	29761.7	24968.4	20437.2	17259.5	15876.2	21966.9	23070.8	24306.5	18458.7	13006.3	13416.1	27943.1	28222	29543.7	25379.1	32611.5	18432.9	16353.1	17819.1	893.691	19440.2	27817.2	23508.2	23380	20221	36169.7	23494.3	28042.1	24976.7	16832.4	15594.3	25767.7	24941	29625.2	32421.6	24465.6
738	210.197	1804.18	49556.4	32542	33328.9	26891.2	20219	15292.7	14732.6	21284.3	20165.4	24164.1	18477.2	13929	12383.9	28546.4	28498.5	29461	23444.7	33767.9	15283.7	14919.9	10412.3	922.434	14240.2	24728.6	21333.9	21161.8	16455.9	32375.3	20895.6	27114.3	24639	14421.1	13896.1	24695.4	23338.7	28990.5	30990.6	24078.2
739	210.997	725.958	45428.8	47098.7	33965.9	14116.7	5883.8	11285	4028.38	9011.84	28501.6	31623.7	26296.3	37343.6	21171.8	39205.2	33425.9	27334.1	7756.05	62616.4	6586.83	26712.1	5224.64	2491.97	15195.2	20491.5	60394.6	58676.8	15227.5	55395.7	23378.6	32318.1	5475.63	85849.3	14783.7	8913.11	43845.3	38817.7	96538.4	52256.7
740	210.985	1085.47	57322.5	19241.9	57649.2	32163.4	30903.5	62330.6	38465.6	54893.7	122435	32305.4	22749.9	27597.2	26552.2	26686	22277.9	14608.3	2087.86	33650.1	695.378	2818.82	462.798	1584.25	969.014	5436.05	25657.2	21184.6	2754.68	15417.7	9634.53	12059	725.981	49467.6	6770.86	2631.39	44099.8	44787.7	72867.1	47914.3
741	210.978	1130.66	13335.5	5415.4	14210.1	11937.9	8427.57	11813.3	7468.41	9347.77	15545.7	7719.43	5405.77	3804.24	5802.31	12532.8	5836.83	17584.2	5525.36	7280.55	1245.07	5816.9	1196.12	1472.74	2205.47	11163.5	13157.8	13606.2	6999.49	15620.1	13658.1	11028.1	1803.49	11800.9	8656.07	4670.78	20636.6	24492.1	21078	17006.1
742	211.094	1359.15	25354	20388.1	21367.4	10793.4	29711.8	29929.7	17628.3	16919.3	27181.1	14009.2	30952.3	15765.6	7724.46	16867	16193	16332.1	12283	20006.8	20330.8	21029.6	12478.7	1077.11	11955.8	13472.4	18994.3	17807	12037.7	17406.2	30242.1	20812.4	15056.2	19510.3	31079.7	8975.6	30575	26848.8	20641.1	24972.7
743	211.17	1621.73	10334	7325.27	7929.5	6724.19	9361.12	4694.47	4900.95	6197.15	4491.93	5001.47	3701.73	2636.71	2940.15	5143.11	6370.5	5982.76	5146.42	5735.89	3320.79	3979.17	3906.89	671.691	4217.26	6687	5619.21	7201.75	5786.87	10138.9	7815.14	8666.65	4427.82	4921.27	4108.34	4651.82	6844.27	7690.46	5975.29	4630.82
744	212.006	726.674	7119.38	6945.7	4832.48	2363.97	1133.95	1568.44	727.7	1038.38	4573.03	5183.15	4173.6	5137.62	3286.54	5901.09	4940.62	3823.02	874.544	9423.98	1053.49	3393.46	914.001	249.983	1228.11	2881.85	8881.51	9027.42	2364.32	8272.02	3193.02	4932.51	485.271	12831.5	2120.2	1593.85	6840.37	6053.69	14015.3	7754.12
745	211.958	1085.36	8427.66	1936.33	5441.56	2664.44	5076.56	9023.11	5536.38	7699.67	17792.3	5205.16	2955.52	2196.77	3328.27	3483.52	2913.88	1698.76	215.347	4448.29	93.1034	299.528	84.5297	201.577	142.068	684.45	3740.79	2490.95	269.942	1855.69	1204.18	1646.56	90.4088	6807.93	683.593	290.661	4748.37	6272.07	6566.01	6917.56
746	212.087	1359.47	17702.6	15445.7	15352.8	7043.02	20129.4	20377.1	11839.2	12446	18994.1	7716.84	21502.4	11273.1	4673.72	11955.8	9961.88	11887.1	8154.8	14612.8	13497.9	14029.3	9776.73	148.258	6313.84	10277	13533.4	13012.8	7254.49	12344.7	20576	14571.5	11265.4	13755.5	21821.5	6649.74	20531.9	19402.4	13805.7	17177.9
747	212.192	1621.91	4291.39	1015.51	2459.69	740.387	1879.23	1305.48	1128.67	2378.22	1203.39	1907.49	718.77	683.806	402.139	2507.6	2205.59	2635.84	1697.74	1597.05	996.66	660.815	920.563	433.423	294.946	1866.47	768.719	2758.24	1718.22	3327.37	1580.1	2542.33	2082.02	1033.84	591.651	1381.07	1564.84	3681.62	2149.98	1366.23
748	213.125	1643.72	14385.5	12116.1	15363.7	13183.8	23877.4	8845.01	9991.87	10177.2	14787.5	7500.27	12139.3	6508.58	6620.78	13485.4	11312.4	14379.1	11159.2	11256.8	4779.19	7326.89	4033.02	1987.86	8621.4	13216.5	13008.6	19822.6	9401.27	18065.1	13521.6	19452.6	5039.18	13739.5	11730	7004.84	16133.8	17945.4	11735.4	12752.8
749	213.162	2217.28	38593	41351.6	36353.4	30940.2	36905.5	44599.6	38057.4	37412.8	38675.6	30501.1	41908.9	38473.7	21867.9	38057.8	36465.9	40346.4	16432.9	46032.4	39517.2	44691.1	22744.7	2299.09	29655.3	34512.5	43443.7	52724.4	27773.7	48023.2	40743.8	47735.5	32805.1	70896.5	33188.7	12966.3	39250.7	29628.6	45097.8	40624.4
750	213.125	1490.77	17189	12982.5	16979.1	14094.6	16934.7	9986.75	12267.5	11713.7	10866.5	9260.69	11868.8	6379.59	8185.9	14424.2	12497.4	16133.8	12238.3	13210.4	5407.96	12368.7	6642.25	4056.21	10067.4	16015.7	14366.9	15804.3	11012.4	13859.9	16508.9	17348.4	6779.57	15588.8	13605.8	7777.62	19559.7	14243.7	15123.6	15296.1
751	213.107	1359.05	6459.24	5882.94	6221.2	2303.86	6518.91	7213.72	4257.02	3883.18	6925.95	3424.41	5924.65	5366.59	1117.59	3908.14	3518.89	2585.53	1771.82	4765.47	3907.24	7745.13	3222.04	2192.02	2414.73	3244.75	4877.24	4660.78	2872.11	5135.99	8562.57	5852.43	3162.54	5574.07	8180.75	1353.3	6688.88	7611.23	4313.95	6497.28
752	213.056	497.334	562.031	7668	8801.5	1488.11	1421.48	310.513	242.445	81.9253	9412.78	6404.87	2803.53	1370.7	3320.19	13487.2	9062.96	15063.3	9860.27	5359.68	1438.25	15177.5	10161.2	1124.39	10174.4	8669.69	8917.25	6941.56	6565.7	4536.69	13534.7	4802.78	61.4311	6966.61	9454.18	11073.9	7610.4	11007.8	8185.57	5962.88
753	214.054	375.359	602737	757454	775777	805218	740063	459993	513638	65652.3	387815	354656	803458	485783	542734	300029	429032	320266	345001	370561	593346	436923	566993	0	510374	600750	377162	351184	560980	422585	455121	566847	166469	303070	346283	287237	317448	374880	309593	362363
754	214.092	1363.48	50542.1	36306.2	1804.7	19898.9	63380.4	61468	27111.6	36188.9	58512.6	25098	62585.2	32618.4	12735	32695.1	30176.2	35341.1	24486.9	9087.36	43793.5	46668.7	26156.4	352.869	26176.7	30498	43597.2	37566.8	23164.1	34311.2	70476.4	39711	30949.3	41416.3	63105.5	16746.3	63957.8	52277.1	41816.8	51154.9
755	214.202	2217.27	5935.76	7048.26	6980.12	4666.53	4349.35	7282.19	12016.1	7378.3	5470.77	5376.25	5197.48	5152.84	3442.17	5982.58	6305.4	8057.61	2463.43	8268.09	3635.22	2902.24	3104.25	281.758	3679.31	3161.41	7703.47	15293.4	2509.88	13301.5	8207.84	7823.58	9144.83	12937.2	6085.08	1974.32	4808.13	4498.04	9108.84	4868.46
756	215.05	375.731	74283.3	92600.8	94335.8	97629.4	90526.6	56382.8	62371.9	6311.57	46538.7	42852.8	96375.4	59668.7	65682.8	36511.3	51232.5	38987.7	40225.4	45211.3	73438.6	52650.3	68160.3	4328.19	59732.8	73446.7	45477.9	42555.8	69088.1	51151.4	55981	68285	19111.5	36949.7	41730.5	35292.1	37482.3	45191.6	38358.2	43350.4
757	215.097	1359.46	102548	87114	96393.1	40169.2	126452	132129	71836.1	70773.5	113530	55726.5	130734	70627.7	28681.8	67401.7	60563.1	72067.1	51534.9	87518.8	86091.9	93395.6	52926	78.2908	49293.8	60565	84110.2	80074.1	47228	72950.3	132523	86159.8	71092.9	86989.7	143703	35749.4	126026	114602	82714	109114
758	215.132	2221	43380.2	25913.3	28478	28116.5	25728.1	23170.7	28337.5	32720.3	28276.4	24799.6	29925.2	17180.2	18408.1	36083.3	23739.9	39157.2	24399.7	25247.2	25482.2	36233.4	19559.2	682.286	13420.9	28104	32947.6	36555.2	21720.1	32918.5	34548.8	37848.9	26257.4	47481.4	29955.3	13223.2	34067.5	36926.8	34189.6	40152.5
759	215.094	1881.07	14166.9	10809.8	12662	11386.3	8035.48	9050.96	9446.31	8679.32	9368.16	6953	10174.1	7546.27	7572.94	11543.9	10210.3	11699.6	11408.7	10881.3	8998.46	9041.71	8826.29	268.147	7931.07	12404	10072.5	9085.28	8991.12	11960.9	11272.4	11084.2	8331.11	9691.92	7833.96	8010.95	11061.3	10325.9	12617.2	11469.3
760	215.083	1244.64	12128.8	13836.5	17810.9	5358.93	19165.2	16740	7513.82	1623.04	23599.1	9988.02	20168.1	8230.43	4586.27	11008.8	10509.9	13298.1	9176.71	11816.9	4087.18	10416.8	3308.57	122.915	4964.97	9308.42	13378.5	13215.6	7514.91	9524.24	18733.1	10391.4	2608.68	11248.7	26514.9	5471.48	22207.9	18976.2	14836.4	19157.9
761	216.074	652.762	15220.8	5798.37	15654.6	10962.7	11374.2	5828.64	8047.16	7652.46	19005.7	12618.7	22001.4	6090.72	7138.86	15342.2	14686.2	16434	10063.4	10323.1	12735.7	13525.8	7335.93	2020.57	4507.95	12112.3	1265.97	15220.1	15514	5202.4	12231.7	14104.7	7902.37	7016.83	8246.1	6287.56	23713.1	22781.9	9572.56	18565.3
762	216.156	1358.93	423483	350818	397837	161959	533336	530037	298393	303240	479798	228509	541987	276459	108351	276468	246009	298049	208845	362085	353101	379120	213385	66.1853	194958	244753	355955	330575	199061	304118	553600	356381	287934	358029	587940	150670	530123	486450	343986	468742
763	216.106	1068	13691.8	36467.4	40469.7	57499.1	16565.9	31281.5	9542.76	13515	41791.6	29683.8	46581.2	37688.6	28498	21025.2	20449.2	21627.4	14957.8	36886.1	9760.94	25960.4	15508.8	630.67	17958.7	16089.5	47131.1	25157.7	21597.7	75762.2	34069.7	39645.1	9264.87	48168	44173.1	16632.5	55604.4	70707.5	55215.4	41610.4
764	216.032	375.7	23634.3	31807.5	18245.1	34359.8	31940.8	18406.6	22372.6	1829.39	16524.6	15143.6	34142.1	19356.9	16302	13265.1	10874.6	14242.4	7968.68	16256.6	25608.7	18282.7	19387.7	0	20971.7	25433.2	15864.1	14608.3	11574	16486.5	19217.7	22990.3	6634.09	11126.8	6158.68	11000.5	13928.7	16406.5	13087.9	15527.7
765	217.1	1359.68	4.34127e+06	3.69084e+06	4.07128e+06	1.6824e+06	5.47615e+06	5.47344e+06	3.08554e+06	3.11458e+06	4.90651e+06	2.314e+06	5.50653e+06	3.02218e+06	1.13495e+06	2.89251e+06	2.56307e+06	3.08276e+06	2.16745e+06	3.69934e+06	3.65498e+06	3.91939e+06	2.21985e+06	141.072	2.07689e+06	2.55037e+06	3.65246e+06	3.3482e+06	2.02201e+06	3.09309e+06	5.70285e+06	3.61918e+06	2.95897e+06	3.65836e+06	6.07011e+06	1.53617e+06	5.40785e+06	5.00805e+06	3.47889e+06	4.84936e+06
766	217.099	1244.67	339567	395366	513594	147740	556031	486137	199736	48050.4	650473	281780	526099	224410	129127	331267	269866	352969	256803	353405	134521	305145	89438	207.251	143332	252229	361386	390213	220415	246085	528947	286754	70660.6	297457	736646	157695	652072	537616	404872	538242
767	217.2	2217.94	244648	187892	174675	187121	12334.2	23897.7	20524.3	122735	18835.7	114964	19954.2	17665	150402	182640	143884	194472	157525	138499	20207.4	22574.2	7615.8	224.65	9740.74	16451.6	14187.4	23181.3	91522.1	21713.5	19866.6	167680	14001.3	34282.2	13601.2	5108	18851.8	179343	20419.8	185829
768	217.099	1316.36	325136	616597	402622	610843	300972	250514	343938	343818	252680	217891	168727	436110	234785	213265	451678	236306	255309	467082	166521	126305	395963	79.4218	200034	443479	691435	378639	214192	516460	732972	305918	93812.6	512772	344232	242693	778131	545819	527963	551875
769	218.1	1359.72	927540	783485	856088	355921	1.16165e+06	1.16551e+06	656317	661996	1.0376e+06	492471	1.16722e+06	646736	244053	615300	541408	658778	454003	781718	777968	833943	469597	118.374	439887	541081	770771	716321	429674	656468	1.18808e+06	768923	628833	775553	1.27016e+06	324910	1.13229e+06	1.05202e+06	740437	1.00789e+06
770	218.099	1318.25	178238	338384	248459	335852	160680	282222	208357	209061	245718	123688	256812	206540	121753	129475	248152	142205	144805	258523	177688	74381.5	220092	34.4159	132283	242869	382612	214863	128793	287263	403926	166551	160256	279221	301578	133589	427568	301792	286725	309253
771	218.096	1244.35	95837.8	111747	144874	45178	157517	136344	56834.1	13923.6	188991	80781.5	149177	61468.7	34173.5	93292.2	78439.2	98764.5	71312.1	99389.7	37560.1	84021.4	24296.5	69.2099	39214.1	71275.4	104166	108115	60358.6	71545.2	151028	80699.5	4102.18	88228.7	205412	45113.3	190159	155415	121068	159247
772	218.103	654.133	9009.21	67729.8	106702	77341.2	57581.5	49825.5	30201.4	32222.9	102345	36186.9	70309.6	35582.3	29691	76848.9	72418.5	73089.7	31293	69292.2	33275	68688.5	22973.6	54.0841	43339.1	59960.1	65234	78652.3	31414	6223.52	104149	56949.6	10357.1	82506	193072	40925.3	161365	59749.7	51591.7	94090.9
773	218.097	1881.03	191232	140290	168277	158108	130720	124858	122233	128681	134484	107085	125438	97162.9	107401	140744	150953	147016	132587	132569	114123	111821	107242	200.07	115616	151047	145495	117296	106593	142639	145182	142195	135736	115435	105675	109439	144968	129779	150263	139060
774	218.098	725.833	99015.9	85731.4	96074.5	107763	162473	65970.1	71713.8	72821.2	92338.2	52756.5	52808.9	46077	44423.7	67158.3	77847.2	70613.4	52100.1	53662	55399.9	68110.7	39233.4	54.8405	41169.4	64417.4	69330.5	119591	85384.7	92296.5	119262	77034.1	50194.4	57965.6	84028.8	34360.6	102309	93675.4	68978.4	71430
775	219.115	2223.44	140584	106097	104686	104606	101105	79954.1	67679.6	76301.9	59052.2	66574.8	91299	62788.2	83206.9	105108	80464.9	112408	89442.4	89276.9	34297.9	82744.5	46150.1	561.243	32951.2	66370	74502.6	76651.4	55183.4	68528.6	80403.3	98257	57007.2	93494.7	95170	39067.8	96450.4	106933	75678.2	115383
776	219.1	462.949	143743	212570	689353	1.57953e+06	175221	198844	746004	790738	285503	113997	233363	134561	460009	103913	136626	108654	239525	189837	133264	260856	250715	69.9679	542531	268379	342576	333571	223164	358278	419585	392857	208089	270907	332965	76491.9	418186	592109	271988	338454
777	219.099	1359.68	416825	350505	391729	160594	519559	524968	295940	302759	466867	221053	527560	292440	108942	274324	240748	293016	201987	349541	344089	374400	213143	132.371	197256	241515	346121	319145	189678	293307	541227	342138	278593	344655	574897	145502	510745	475586	330118	451083
778	219.098	1317.71	55068	102883	77945.2	104274	53444.5	89578.7	65279.3	67474.8	76897.8	39720.8	80618.5	69969.4	37766.2	39634.7	79540	44426.7	44725.4	80421.3	54787.1	24027.4	68914.6	79.0419	41900.5	74955.1	120687	68252.8	41360.7	89447.5	125855	52129.2	51047.9	85282.1	95573.6	41871.8	135720	96370.4	90954.5	96268.8
779	219.092	1244.29	42026.5	49870.8	62167.9	20493.8	64244.9	58947.4	25060.8	6298.54	76896.7	34895.6	61605.3	26039.8	16750	40099	33116.1	42121.5	29821.2	42900.5	15944.9	35221	10930.4	114.216	16707.8	29237.5	44912.4	46481	25092.1	30373.8	61899.8	34069.7	7695.39	36456.2	85878.1	19236.4	77735.1	65486.4	50415.7	67215.8
780	220.099	462.877	27417.2	41283.4	133866	307668	35109	38653.7	143636	151140	53680.3	22757.8	45756.2	26408.7	89653.2	19080.4	27345.9	22071.7	46074.8	38566.6	25903.8	50094.8	49338.2	34.0387	104294	52961.5	65936.3	65273.8	42836.1	70154.6	82082.9	78826.3	40312	52406.2	63943.7	15423.3	80870.3	113400	54342.6	65816.2
781	220.095	561.916	107984	178176	118679	224893	178735	275921	256280	275128	105080	91246.8	225935	159485	156525	95411.1	144109	102778	91747.7	87443.9	57555	52652.6	35099.7	46.8966	34615	57459.9	68201.5	69902.8	126529	125971	90757.1	151063	169715	78849.2	108704	70645.1	87816.2	128056	95163.2	118477
782	220.103	2224.39	297820	220795	220182	220594	202238	143855	129734	153355	105803	128474	193407	121223	178679	217489	161732	231952	195819	175470	74670.4	161964	94505.5	259.833	74709.4	128005	136172	137255	114434	120784	155904	189459	105467	157741	207750	81740.4	189772	226957	140762	233086
783	220.126	1359.96	68526.7	56794.2	63902.3	28336.1	87646.5	85660	48623.4	50954.9	77775.7	36615.9	87400.9	47917.4	7323.18	45073.7	40310.2	48651.5	32412.5	56246.2	53477.6	61416.4	34725.2	133.128	31715.4	38507.8	59870.4	52682.3	31399.6	49306.5	91351.3	56961.7	46234.6	56995.2	93503	24473.1	84499.5	77691.5	51511.3	75256.4
784	220.204	1619.68	17689.8	19393.3	14987.4	13930.5	40994.9	12954.7	19087	14788.6	22352.9	4388.53	10744.8	4035.23	5822.31	15830.2	7257.91	19678.3	7103.32	8777.44	4338.32	13441.2	2608.43	129.349	6044.75	11141.1	20281.1	38300.7	16259.7	37885.5	27420.5	28064.5	6306.84	20053.3	10460.2	4189.46	20583.9	30099.4	16228.1	17179.6
785	221.098	363.977	385320	237792	100151	450603	554731	464183	406617	376940	285518	204040	800775	2.31753e+06	263964	195408	342961	205105	204124	174752	437528	238646	212267	0	137072	234691	206806	273013	298497	152369	184207	141856	734865	319246	128208	249051	268893	184385	202815	563661
786	221.098	1359.68	306193	256100	286728	120463	379042	382390	213922	220499	337574	161748	382679	209676	81775.8	199118	179836	212258	150367	258777	254475	275547	154637	1780.99	148651	178389	258374	236191	144005	215220	419221	254398	206426	256364	429874	109256	382895	349668	245227	336823
787	221.107	2224.17	93346.1	71667.7	74217.4	69347.4	66712.1	52558.7	43585.4	54311.9	38545.6	46754.9	63341.3	41045.3	57415.1	69898.2	55456.3	72271.4	60820.7	57984.5	29262.4	56956.3	32924.9	5399.63	30862.2	44920.5	50506.5	51183.3	40228.9	45374.3	55199.5	64424	37793.6	54648.8	69694.4	28524.9	63038	75379.2	15186.1	77979
788	221.093	782.669	191088	61617.6	62906.9	80212.7	43887.3	50094.7	41054.1	48366.1	46881.2	62975.6	47103.6	35357.6	32261.9	54410.7	62325.7	59093.8	63134.1	91235.5	108799	52835.4	57219.9	19658	54110.1	57080.9	54389.2	47289.7	52571	99890.9	55939.6	79952.5	129678	29655	39715	82105.2	48219.8	82680.9	55394.3	52761
789	222.084	363.966	94025.6	55578.8	25119.2	107206	131018	109048	98211.1	88144.3	69939.5	48610.8	187200	544320	63006.5	45277.3	79813.3	50248.4	48545	42690.2	103958	57732.5	50360.9	0	32384.8	56197.5	48888.6	63641.7	69788.5	36453	43549.5	34287.6	174067	75829.2	30396	58345.4	63526.8	43734.1	48150.1	135842
790	222.095	1359.68	70759.3	59393.4	67511.4	28528.9	90212.2	91929.8	51545.7	51589	79538.8	37113.1	89185.1	48419.9	19739.5	47120.6	43188.9	50949	34598.6	60308.4	59903.7	64857.4	35905.8	194.778	32543.5	41775.5	60751	56761.6	34383.5	50389.8	99392.5	58856.7	48624.2	59882	100286	23719.8	90388.2	80322	56910	79361.7
791	222.114	2224.37	27925.5	20332.5	21430.6	20068.7	18822.2	14526.7	13375.8	15564.7	10523.5	12621.1	19583.3	11885.1	17260.8	18359.8	15373.3	19967.5	18017.8	13629.1	6087.98	15691.7	9533.25	1333.97	8473.13	11890.3	14525.2	13940.1	11209.4	13052	15936	18128	5695.25	16486.7	19736.5	5949.05	17807.6	20232.5	14350.9	21976.9
792	222.073	782.509	45630	13938.8	16030.8	16528.6	9796.85	11461.1	9391.42	10315.9	10830.8	14809.3	11227.5	7153.13	6911.08	12808.5	14053.9	13189.1	14734.7	21373	25214.6	12486.2	13067.2	3493.57	13291.3	12584.8	11819.1	11039.4	12249.8	22528.4	12806	18116.6	29980.3	6605.23	9231.82	18688	10038	19956.4	12287.7	12231.1
793	222.206	1623.89	15959.4	20918.7	13033.4	12994.8	46223.5	10275.2	18504.2	15166.3	26494.5	2067.38	5532.23	2533.37	2613.41	10035.6	9939.86	11944.4	4523.91	7033.47	5277.06	7166.22	1628.05	350.971	4310.23	7717.32	14637.3	40082.8	10856.3	27925.5	22057.1	28084.6	4321.16	9550.26	18871.3	2542.32	13779.9	18219.4	12138.9	13650.9
794	223.067	364.012	48590	29739.1	10882.3	55960	70485	58597.1	51343	47593.6	36124.5	26452.8	101895	295947	33164.2	25075	44539.7	25814.3	25447.5	22316.4	54696.9	30705.3	26287.3	0	17718.3	30693.4	26214.8	34826.7	37448.3	19264.4	21903.9	16838.1	95800.9	40865	16180.1	31678.6	33026.8	23404.3	25619	71472.7
795	223.094	2224.09	77834.2	57907.3	53900.1	57197.4	53809.2	39767	35871.4	39709.1	26268.4	34491.4	49775	31868.7	45282.7	58062.5	42408.6	59145.8	51271	46713.2	20899.5	44114.1	24904.9	2288.44	21296.9	35601.1	38916.9	38450.3	30041.6	33968	40287.5	51256.5	27147.1	41799	53964.5	23222.4	49877.3	57970.2	36333.7	60246.6
796	223.088	1359.52	40904	33180.4	36234.7	15969.5	48288.2	50214.1	28098.3	28677.6	43454	21215.4	48308.9	27098.9	10064.1	25216.5	23574.3	28342.2	20265.9	32472.8	33699.7	36258.2	20104.3	780.248	19380.6	23462.4	34144.1	32090.6	18865.6	28217.1	52845.3	33180.8	26014.6	32502	54966.3	13419.5	47937.2	43640.4	30943.4	43392.2
797	224.029	459.936	3078.92	15785	17046.8	17344.4	7758.38	7387.15	4958.04	996.647	15972.6	10018.8	15685.9	8967.18	14859.5	16644.7	17651.2	16772.5	12840.2	11152.5	3525.88	7611.94	4571.02	503.773	3915.68	8967.56	10601.6	13265.8	12460.6	13174.1	13780.8	18543.6	1570.51	11664.5	18249.9	8062.38	15406.9	13669.5	15837.4	19637.1
798	224.047	363.304	7687.94	4175.31	1660.84	8685.25	10817.6	8192.86	7228.96	6929.07	5903.79	2835.79	15913.4	47273.9	4522.05	3897.92	6128.17	0	0	0	8371.12	0	3497.04	0	0	3831.84	4632.8	4735.54	3455.69	2907.92	3331.6	2398.07	13995	6124.36	1918.29	4521.63	5599.13	0	0	11772
799	223.994	494.504	5840.12	12479.4	8268.16	10251.7	8241.97	7793.12	6206.23	1606.06	6591.28	9065.09	9937.2	8060.54	9327.02	6038.63	10854.6	4959.89	8210.57	8363.24	1973.32	2925.04	2143.24	311.641	1812.84	4316.08	1643.69	4384.04	7855.61	7019.88	5492.11	9388.72	2963.05	5247.55	5632.51	1401.11	5830.29	8923.52	6341.79	8771.21
800	224.119	2223.83	16032.7	12593.6	12649.6	13334.7	10485.9	7546.03	7321.19	8641.16	6176.06	6817.92	9975.55	7501.16	9689.37	11887.6	9690.99	12013	10059	9596.76	4854.8	9651.14	5563.21	281.006	4252.76	8078.85	7840.83	7613.63	5483.61	7716.6	9142.29	10613.1	5315.54	9264.02	11604.5	5534.77	11861.7	11382.4	8198.07	13737.5
801	224.063	626.179	16924.1	6927.32	11278.9	12640.4	11150.1	11502.3	11915.1	3701.34	8326.22	9880.63	5187.13	9656.71	10420	8802.52	10291.3	11241.8	11508.8	12744.3	7571.12	8738.68	12590.9	100.601	6581.57	7082.7	8904.16	7980.56	15474.5	10128.8	7079.32	11251.3	6529.15	14440.7	8696.7	6941.17	8997.1	6903.6	9540.78	9703.5
802	224.072	1359.63	7208.15	6807	7652.35	3554.55	9465.8	7190.6	6359.51	5526.78	9127.63	4722.56	10261.4	5448.69	2293.5	5856.2	5534.27	6015.84	4118.77	7071.99	6486.51	6944.45	4296.38	119.136	3225.95	5193.43	7050.13	7037.44	2690.58	5212.38	10058	6233.08	5135.69	6684.92	10758.1	3333.22	9471.27	8444.9	7174.82	8505.28
803	224.233	1804.19	11360.5	7793.52	8025.5	6513.78	4911.65	3370.73	3384.3	4444.39	5474.34	6487.34	4390.74	3432.93	3805.17	6954.14	6831.49	7843.34	5942.8	7454.37	3889.36	3720.98	2721.17	191.748	4510.39	6159.46	5594.06	5292.26	4516.19	8347.2	5644.23	6690.14	5473.61	3842.27	1956.54	6363.75	5617.23	6571.53	8015.58	6125.47
804	224.226	1621.95	6672.67	3739.96	4348.68	2598.47	2948.09	1479.51	1900.11	2302.41	3188.39	3541.07	1619.24	1304.23	2134.88	3732.98	3779.32	3638.03	2819.24	3888.62	1910.56	2199.74	2278.79	100.223	2160.37	2692.93	2303.65	2920.04	1772.25	4289.52	3591.3	3878.19	3113.11	2376.29	2017.48	2358.91	2887.48	3440.74	4250.1	3164.88
805	225.019	726.614	10586	9391.15	8301.94	3780	1651.05	2346.07	1250.08	1178.27	6238.67	7664.08	5725.8	7544.8	4621.88	8197.42	6986.3	5658.99	1710.09	13387.6	1610.93	5845.91	2070.01	1015.09	2862.19	3980.53	12990.2	11324.5	4157.02	10796.9	4941.82	6323.2	1527.29	16930.2	3251.89	1679.86	9205.85	8645.79	19207.7	10321.1
806	225.061	524.836	273610	120156	180524	159109	156989	138052	142777	41804	80308.5	102412	110437	128684	122202	54205.6	78983.5	56045.3	72008	106142	135357	70684.1	83234.1	1433.74	13930	21699.2	26564.9	29542.1	61363.2	62401.2	47549.7	83337.1	68906.5	52257.1	41523.5	50301.8	46373	45797.5	45769	51946.6
807	226.047	524.849	60467.7	26538.3	39758.5	35228.1	33902.3	30956.9	31910.3	9296.46	16643.3	22777.1	24397.4	28145.4	26991	12085.4	17928.6	11964.1	15982	23374.7	29447.7	15139.7	18571.4	107.787	2684.13	4007.54	5860.54	5698.34	12921	13360.9	10628.1	17841.9	15503.8	10038.4	5765.58	9866.95	9785.07	10764.9	9773.18	11371.2
808	226.069	1359.47	7299.12	5447.22	4675.3	3122.34	8577.19	8548.08	4239.66	4651.23	7413.77	3563.94	7491.27	5105.01	1284.09	4203.4	3755.38	4532.79	2757.49	6327.4	5521.76	6338.8	3803.6	49.9242	3309.68	3549.26	5688.3	4610	3266.56	5146.81	8592.69	5037.13	4248.23	6220.38	7669.34	2662.81	8902.05	8522.53	5268.03	6399.1
809	226.228	1804.21	11408.6	6412.8	7244.05	5451.04	4683.83	2208.66	3540.21	4640.27	4850.86	5632.34	4386.85	3077.24	3026.53	6029.69	6916.46	6908.35	6085.35	7503.09	3562.81	3367.66	2873.65	201.581	3501.26	4840.74	4388.39	4628.75	3730.66	7531.67	4127.74	5600.67	5022.92	3652.65	2623.05	6164.52	5862.28	6958.17	7131.51	6125.13
810	226.224	1968.46	4450.6	2291.32	2036.92	2452.39	1452.4	1334.86	1651.05	1965.74	1863	1422.03	1778.17	1307.69	896.982	2787.96	2934.71	3594.31	2423.75	2846.25	1309.61	1469.84	824.447	109.682	1121.87	2789.09	1669.99	1924.03	1597.71	3536.05	1938.34	2710.72	2119.03	1733.25	1203.43	2616.1	2109.85	2611.18	3422.84	2903.45
811	227.037	524.405	33296.5	14865.5	22586.7	19530	19703	16021.8	17404.4	4627.59	9228.56	12766.5	13019.2	16002.1	15292.3	6877.06	9962.42	6900.18	7930.62	13397.3	15872.3	6326.29	9676.94	644.829	637.366	2462.25	3380.38	2631.55	5300.17	6544.63	6238.67	9661.49	5418.94	5362.82	3172.53	6437.95	3729.92	5988.37	4885.47	5833.12
812	227.142	1643.79	20077.8	21050.6	20647.7	16390.5	29867.3	12177.4	19910.3	13480.9	19182.4	9766.92	15210.6	8124.75	10176.6	17145.2	14463.5	17679.1	15434.4	15281.7	5475.2	11243.5	7001.75	1279.06	11621.4	18244.8	14892.4	27505.3	11965.1	21827.5	17736.8	25029.6	7033.91	18400.2	15835.7	8923.08	21461.2	15483.7	16240.9	17521.1
813	227.143	1491.05	22524.9	15652.7	20508.5	17969.9	19402.7	12626.4	14671	14636.2	13438.2	11784.9	15456.1	8721.55	11667.8	18231	16039.7	20181.3	15388.5	16530.7	8128.61	19747	13582.9	1465.54	14910.3	20031.8	22619.7	21237.1	15363.8	18218.2	23688	23212	10184	19999.5	18563.6	10796.6	24923.2	21560	23548.1	25049.9
814	227.148	2218.22	11293.6	12243.2	11213.1	8190.02	10613.3	11304.7	9723.21	9687.2	9097.1	9048.21	12067.8	10944.4	7317.83	11688.1	9483.07	7744.14	6760.61	13498.4	8998.78	11372	6288.06	667.925	7481.35	8925.33	10635.5	14085.3	6673.43	11599.4	10747.8	12399.9	8596.23	17577.9	10482.8	2736.63	10257.3	9580.3	11948.9	11991.8
815	227.144	1359.35	3119.8	5559.24	5915.77	2371.46	8659.87	8737.78	2926.77	4329.2	8624.66	3357.31	8487.52	4309.19	1291.07	3497.71	4065.01	4019.99	2431.32	5082.05	4620.46	6222.45	3180.09	311.262	6113.88	3614.53	4438.6	2703.86	2145.63	3457.27	9257.46	6280.95	3489.98	5165.38	8436.79	1613.1	5992.67	7419.77	4694.92	7168.2
816	228.018	900.26	2970.85	3578.17	2186.68	3058.93	3223.23	3089.53	3248.18	3026.99	4005.51	3836.87	1278.31	3524.05	3649.89	3072.58	2739.32	3892.6	4338.92	4017.96	2905.45	3076.83	4116.47	86.9864	3043.21	3581.03	4126.51	2726.92	4307	4134.4	4224.58	3806.74	3241.55	3754.96	3392.42	2738.2	4010.81	2610.77	3982.49	4500.74
817	228.178	1357.97	27043	25345.7	21014.1	13499.1	30608	24762.7	12049.1	13099.6	16825.7	17022.7	17785.2	18991.9	6029.69	23144.6	17725.9	23443.9	17723	5113.02	16259.6	24690.6	14831.3	76.7761	19560.1	16829.3	15441.7	23824.5	1914.76	10093.6	24009.8	10986.6	17786.2	16477	6099.98	11883.5	24800.6	16464.6	20573.5	18319.9
818	228.153	2218.29	8420.96	7827.44	9182.43	5924.35	7823.85	9084.44	8317.14	8493.51	8071.52	6639.11	9269.04	8324.03	5894.01	8800.52	8573.01	9058.53	4469.66	9191.1	7660.62	9244.78	4996.96	360.437	5641.95	7745.24	6096.65	10535.1	6207.7	10993.1	6644.52	8686.93	7905.84	14815.2	6269.77	1436.63	9461.81	7422.63	8616.83	10043.3
819	228.077	497.474	3521.32	8846.37	9892.27	4125.72	2401.56	2402.87	471.373	84.2433	10476.1	7376.18	3264.76	1813.39	6235.25	15418.9	8496.79	16962.4	11686.9	10252.6	2080.67	16163.6	9699.97	95.3052	11530.1	15267.9	10109.3	13073	8108.13	4986.36	13874.4	4729.66	124.406	7366.11	10441.5	11323.5	11315.7	12562.8	8987.36	9791.49
820	228.138	1490.93	6017.72	4815.53	6136.33	5550.39	5942.46	4455.59	4973.06	4464.44	4777.78	3657.31	4797.38	3028.22	4321.96	5801.11	5588.46	6134.79	5841.27	5032.23	2481.71	5223.22	3593.18	276.465	3502.81	6187.71	6184.91	6070.84	3839.21	5570.94	5773.69	6189.19	3725.4	4774.28	6117.91	3244.59	4944.56	5203.27	5210.61	6928.04
821	229.1	1359.57	1.2326e+06	1.03124e+06	1.16247e+06	459310	1.55939e+06	1.56252e+06	870500	879540	1.40642e+06	637777	1.57465e+06	813526	300847	796981	710734	848793	602643	1.05266e+06	1.02391e+06	1.11015e+06	612743	111.572	558173	703169	1.03292e+06	950315	557727	871052	1.64119e+06	1.01756e+06	819394	1.02909e+06	1.74632e+06	414406	1.55726e+06	1.44316e+06	986742	1.38917e+06
822	229.095	375.359	220309	274364	281466	294478	269965	166996	186117	7046.5	139722	128152	292869	176461	200896	109432	155705	115758	125820	137252	213887	159128	208350	0	184516	219622	138772	128618	202547	154638	166648	207382	59969.4	110520	124548	102783	115813	133513	113477	130440
823	229.202	2217.7	10045.5	7534.26	8561.47	7193.43	6277.63	8854.61	8236.49	9731.32	7373.5	5875.42	11488.9	10180.9	5992.71	5526.91	8160.28	9100.28	2788.77	7688.41	10560.9	8481.66	3461.44	326.388	4790.15	8117.28	8971.81	11535.7	5021.72	9786.23	8134.37	8959.66	7369.8	16150.1	6548.74	2039.23	9365.28	8698.26	9123	8783.6
824	230.103	2224.38	94670.4	71183.1	68641.1	69720.7	65643.1	47080.9	41868.8	49771.1	34522.5	43200	61738.2	39151.5	59719.3	68083.8	52095.7	74201.4	62240.4	56388.3	24707.3	53764	31025.1	277.987	23277.6	41972	44855.2	45248.4	36639.7	38278.3	50737.4	63152.5	33824.7	50638.5	67829.7	26698.8	62884.6	74693.8	46667.6	75559.8
825	230.099	1359.7	351090	292874	334604	131444	448475	450170	243341	251435	406383	182316	448063	233626	85229.7	228123	203790	245272	169389	297796	294625	322923	175489	68.4556	164412	201011	302462	272321	160213	244099	475352	292727	231820	298119	504588	118887	452491	420226	286989	396014
826	230.073	375.545	29719	37028.5	36819.5	39571.7	35853	21642.1	25019.8	2543.18	18612.9	16069.7	39540.8	23730.3	25914	15357.6	20344.2	15639.8	16436.3	17899.1	26593.7	21075.7	28425.6	0	23727	29220	18582	16791.1	27658.3	20246.9	21681.1	28073.4	7383.39	14124.6	16575.8	12747.7	14526.9	17872.6	8605.31	4825.14
827	230.133	1003.95	62410.1	40787.7	43732.1	82125	37782.7	9090.94	35073.9	31617.8	52119.2	17234	47976.8	50684.4	26205.4	18856.4	12441.2	18979.6	5182.8	36131.5	42474.7	19226.8	13863	88.4991	10771.4	15200.1	41523.3	24200.5	9278.38	20068.2	31402.9	49773.7	34132.6	52786.1	32279.5	15520.7	49838.7	44090.6	44045.4	31109.6
828	230.988	717.791	8780.57	4836.73	20154.5	6503.56	4221.96	2496.5	1837.11	962.978	9952.02	8821.97	3152.5	4254.28	5905.68	10691	6119.34	13019.5	8372.04	14638.9	3053.7	7442.4	6756.52	90.7691	1257.72	4711.25	9520.84	9807.87	14794.8	6388.19	8197.09	4867.24	1927.1	10915.9	9022.72	1460.23	11916.6	4687.69	5020.09	9330.98
829	231.099	1359.3	576466	495670	549782	227150	736063	738222	409632	423700	657182	312249	744704	404408	150188	388483	340240	414255	290277	498851	485497	525732	291739	52.57	269572	338113	489017	448583	270266	418357	749990	487858	391478	494036	808745	203490	726404	663527	474455	635357
830	231.095	2224.36	88713.7	67979.8	68846	67531.5	61657.5	44675.3	39074.6	45565.1	34050.6	40405.1	57339.8	36756.3	54561.5	66400.7	50633.5	71858.1	59039.5	54399.7	24738.1	49186.8	30660.5	650.507	21699.1	40235.2	43297.8	45997.6	35731.3	40302.7	51472.3	61236.6	33547.4	52548.6	62304	25684.1	59298.5	67957.1	46410.1	70524.1
831	232.099	1359.3	172656	145710	164828	66995.3	216107	219772	123129	125312	196229	92902.8	219752	118205	45558.5	115207	101051	119937	86592.6	147943	142386	155997	85602.4	35.5507	80793.6	99034	145743	134573	80820.5	124904	225160	142717	117490	144908	243301	61089.8	215247	198410	141431	191370
832	232.092	2224.1	22105.5	16035.5	18454.4	14934.3	15936.8	8936.04	10172.4	11338.7	7723.91	11251	16134.4	10114.1	14307.1	16709.5	13126.4	19132.6	15971.4	13079.2	6067.8	12053.9	8316.56	148.26	6513.89	9735.95	11706.7	11945.5	9608.58	10226.8	12094.8	14293.5	8326.73	14436.7	16770.2	6583.55	13887.6	18257.8	12281.1	18773
833	232.083	947.778	3810.58	12423.6	14874.8	26982.8	12228.2	16485.2	6874.92	10475.5	19990.7	12026.5	21320	17093.9	13260.6	4819.78	3076.47	5769.84	3841.19	13726.2	4173.33	6675.59	2652.03	73.7488	5395.03	2261.11	12781.2	4671.98	4617.49	7480.91	14085.2	14258.4	2737.77	7927.98	17273	2505.63	16845.9	14142.9	10727	14289.6
834	233.129	2222.98	86192.3	68443.8	69010.4	65871.2	64377.8	51992.1	45090.7	48566.2	37752.1	41553.4	62363.8	41745.1	50650.9	67400.7	52056.6	71790.2	53878.5	58964.8	32833.4	57019.8	32001.8	317.685	27513.8	43180	46969.3	52219.6	36380.5	49685	54692.4	64940.4	37126.6	62976.6	60276	24936.9	60575.2	67594.7	52037.7	73906.8
835	233.11	1360.68	368488	310283	351410	137475	466963	466699	253442	261203	418489	187622	470835	242755	85769.7	242641	212552	259143	177432	317489	300741	334309	182095	82.4486	171986	207540	309482	280109	167339	254805	495983	303570	241336	307488	517019	121021	469435	428529	295512	416271
836	234.099	1359.68	203485	168286	190827	76275.5	254020	257418	143601	143805	232637	105367	253526	132714	50768.7	132010	115949	139352	97480.7	175062	168200	185497	99360	65.8081	92708	113935	168610	156556	92811.5	142712	270129	167848	133395	166378	283709	69211.4	258409	232397	163292	222199
837	234.1	457.506	179393	255184	380740	189133	120685	82738.2	47962.1	2614.61	181863	239596	131468	113227	192810	407219	350963	409868	346389	320923	66946.6	336097	313834	65.8091	260306	375234	345253	329816	307061	238224	330576	192974	3790.96	329675	311873	304290	323807	210491	390205	341301
838	235.098	561.875	97108.4	168395	114451	214279	168766	260561	241266	253760	96596.7	86460.3	209539	146363	146948	88820.6	133692	95374.8	85145.4	79492.2	55458.7	3193.49	3720.35	80.5563	29059.1	52981.6	66862.2	64350.1	121131	118114	81253.5	143061	161504	72837.1	100728	66985.9	84458.6	121099	88000.9	111646
839	235.103	457.542	43492.8	60772.3	89162.5	45423.4	29039.1	18518.8	3506.36	1009.38	46288.8	56621.5	31884.2	23539.3	46780.8	98947.1	87010.6	100084	85511.3	78165.9	15725.7	81608.1	76422.6	52.9499	62781.3	93216.5	86010.3	81009.4	75131.5	57511.6	80066.7	48064.1	948.898	78847.1	78117.2	74078.8	78350.1	53250.4	96579	82898.5
840	235.098	1369.38	126432	102165	118935	44416.8	151534	157135	87242.7	89174.1	139770	61138.9	158860	81373.1	29647.2	81355.2	71282.4	88029.2	61783.1	97186.9	102590	2537.33	59707.3	211.412	57073.9	70460.4	101171	93162.8	54294.5	80801	171523	99183.2	81859.1	103907	176568	35519.1	162803	147927	89373.8	139423
841	235.107	2223.99	31643	24206.8	25439	22577.3	22556.1	16060	14817.9	16129	11150.9	15346.6	22312.1	14012	19592	24529.9	19756.2	25808.4	22191.7	18654.5	9709.95	18415.4	11395.6	189.485	9089.04	15037.8	13740.4	2244.59	11552.3	12155.2	19412.8	21209.9	13080	21041.1	23695.5	9377.36	21960.3	23850.4	17004	26567.6
842	236.122	2222.57	41011.7	34012.6	33837.1	32728	29072	27815.3	24036.3	25020.4	19224.8	21552.5	30791.3	21250.7	24428.3	34252.2	25956.5	35149.6	27286.9	29792.6	14530.4	29242.1	14693.6	133.126	12579.6	20528.9	27153.3	28815.9	17075.3	20915.6	15576.1	26850.6	18602	32974	31559.7	11790.5	26629.8	31031.5	25109.8	35074.8
843	236.101	457.542	22368.7	32990.2	47555.1	24656.2	15037.4	8127.45	5731.85	332.725	21889.6	29246.1	16980.6	13662.5	22917.3	51643.8	43949.6	51856.2	43834.1	40017	7182.88	40486.6	40183.8	35.9303	30715.4	46321.5	41883.1	40996.4	39443.8	29700.5	41148.8	25652.4	421.518	42755.5	39140.4	36570.9	41322.3	25252.3	49810.5	41759
844	236.088	561.635	19895.8	32850.9	20355.2	43029.7	34571.3	53219.9	48916.1	51966.7	18855.1	16293.3	39810.9	29207.3	29068.1	17493.5	25506.4	16202.1	16581.9	16838.9	10301	9030.45	6445	85.4729	6097.68	10785.1	10355	4746.86	23913.5	24449.6	15346	28348.2	32024.5	13926.1	20175.7	12854.2	14820.4	24907.4	16065.8	22657
845	236.096	1365.43	30741.9	27021.8	26415.8	10957.1	33548.8	41428.6	22054.9	23056.9	32496	13901.8	39229.6	20253.6	7184.17	20365	2165.39	21331.3	14381.6	21850.9	25147.7	24301	1949.54	166.406	13915.8	16961.8	25228.4	22144.5	13690.5	20712.7	33844.5	25520	20210.2	20834.2	42522.1	10253.5	36081.2	32035.7	24236.4	35035.4
846	237.108	2222.57	101792	80592	79087.4	80064.9	73674.8	66217.2	58239.8	65491.6	45520.7	53225.7	74670.1	50339.9	62897.9	83877.8	67310.6	88680	65974.6	70962.1	33493.4	69381.8	35574.3	331.302	28086.2	52727.9	62133.1	65773.3	46491.1	58245.1	63228.6	72556.6	45071.2	75074.2	74470.5	29659.6	72447.6	74398.7	58655.3	83643.4
847	237.12	2002.27	20002.7	16082	19000.9	16626.6	13975.7	13415.3	13782.6	12912.9	15507.5	12664.9	15411.2	12271.1	12845.4	16048.8	17789.8	17711.6	14993.4	16752.2	13263.9	13345	12522.4	320.715	9847.64	15004.9	14686.5	12985.1	12293	16484.8	15552	15967.8	15755.3	13268.7	12442.2	13072.4	15204.6	13299.5	16851.7	14803.7
848	237.117	1880.95	25101.2	18721	21972.3	22180	17006.6	15989.8	16796.4	22419.8	19537.5	14024	17671.6	12676.6	21123.5	19569.5	21965.4	20666.6	19203	19398.1	15532.2	16164	14660.9	263.609	14937.1	20668.3	19010.9	15251	15221.7	20495.2	19060.7	19796.5	19395.7	15595.3	14184.2	15273.7	18292.2	16959.6	20817.3	17863.9
849	237.07	561.256	9225.02	13831.3	9594.29	18889.1	15035.3	18286.8	22132.5	17246.8	7998.91	7737.78	19921.3	9823.16	12464	8401.33	10961.8	7987.77	7754.93	3381.51	4957.89	4302.53	3555.57	704.206	3171.39	5240.63	5352.15	5041.14	10680.9	8447.99	8375.65	12553.5	14212.9	4721.99	5374.83	3684.71	7656.52	2431.85	7205.61	10279.8
850	238.122	2222.73	20322.2	16735.3	15585.5	15450.7	14842.3	14454	11013.5	12125	7724.39	11110.4	13865.4	10612.2	13315.6	16831.1	12842.1	17053.2	13052.6	13559.2	6920.44	11353.4	7037.95	208.011	7039.12	10533.6	11870.4	12255.7	9086.71	11855.6	13296.7	13890	8782.83	14804.8	14599.1	6686	13867.3	15379.2	13007.9	16077.3
851	238.073	1360.21	5194.75	4955.75	5038.47	2184.4	6267.51	6664.7	3751.49	3677.42	6294.33	2253.14	6151.02	1931.37	1189.48	3222.5	2418.51	3203.12	2627.67	3508.8	2198.32	1722.44	2211.7	1272.49	1529.96	2752.83	2516.52	3371.86	1963.81	2872.96	6332.52	3828.32	2797.21	4404.22	7478.71	1191.01	6911.77	6076.04	3587.1	6134.4
852	238.12	2002.32	5686.79	3169.52	4354.09	4120.82	3574.64	2931.89	3926.69	4045.9	3019.39	2528.43	3376.53	2541.56	3120.83	3984.9	4178.9	3263.73	3503.22	3386.59	3075.45	2575.69	2319.34	205.74	2601.04	4212.38	3460.79	3018.53	3119.02	3619.47	3478.1	3541.43	3716.76	2955.13	2430.02	2832.37	3364.55	3159.5	3595.02	3980.92
853	238.237	1881.19	4593.44	3091.32	4482.31	3126.29	2290.61	2033.24	1292.23	1826.73	2596.3	1405.82	3495.5	3448.87	4509.3	4605.43	4139.61	3042.1	2679.07	858.942	1256.68	3296.6	4476.44	127.454	2242.68	3209.19	1742.62	2140.71	4487.64	3356.82	2495.6	4997.04	3983.65	5933.96	4057.77	1828.2	3679.3	2587.54	4198.53	2149.75
854	239.201	1881.11	330749	250025	289529	264729	217610	214409	207999	200685	236279	195183	228450	182537	196405	267993	294934	283148	263376	264327	214551	217130	206659	3298.99	212250	279678	258140	213609	207594	277302	260124	266145	257656	215127	193550	213531	260206	229723	285229	253633
855	240.013	524.836	263163	119534	178873	156167	155697	133183	142213	43434.5	79830.4	100616	107685	124601	119517	53727.4	79407.4	54232.6	69706.2	103483	131494	67011.9	82673.6	56.3516	7577.63	18818.8	24314	29588.5	58258.7	59228.7	46481.1	81379	66340	50962.6	39841.2	48386.6	44357.8	43922.1	40910.9	51305.1
856	240.094	1359.37	39518.2	31050.2	36997.8	14238.8	47882.3	47527.4	25237.2	26954.2	43017.2	20408.1	48215.6	24916.1	9118.88	25122.5	22468.4	24771.5	18128.5	31092.5	31911.7	33914.3	19324.2	62.0265	17650.6	21344.8	31890	28233.2	16202.4	26265.6	48686.3	32397.6	22796.5	30472.8	50877.6	13244.4	48216	43429.1	31011.4	41979.8
857	240.073	854.983	33039.3	25705.3	25413.3	21144.4	21197.3	20278.1	19910.7	20050.7	25106.5	21856	16698.6	17897.4	18729.6	16576.3	15823.9	18187.2	15091.4	21845.6	7900.14	13758.7	12883.8	51.4354	13186.7	15634.6	12207	10318.4	15359.8	9016.3	11460.6	12308.1	9078.2	13130.7	10445.9	8106.27	12260.7	21616.6	9504.46	11394.2
858	240.065	773.193	14909.3	13423	12197.4	9257.6	8091.14	8270.34	7756.9	9331.19	6198.32	12356.8	8348.81	8228.44	9107.01	7906.74	7714.04	8980.02	7338.19	11144.3	1881.38	4603.7	3733.23	52.1922	3216.22	6549.95	5694.91	4638.65	8013.26	4397.84	5074.13	5219.82	3308.45	5936.18	5291.76	4500	5415.64	10590.2	5313.98	5333.33
859	240.21	1881.08	58347.1	43368.7	51641.1	46917.9	38864.9	37206.6	35030	34852	40030.5	33823.4	41430.1	33082	33969.5	46278	51037.8	49427	45149.1	47133.4	35786.8	39029.4	36944	325.253	36797.5	49330.5	46303.1	37947.3	36626	47746.3	45109.6	46922.2	44562.5	37307.4	34522.6	36424.6	46134.3	38831.3	49600.4	44047.3
860	241.02	524.638	46978.5	19033.3	30264.6	26704.7	25895.1	22842	24895	6003.39	12531	16868.4	19044.9	21686.3	19445.8	8442.4	13606.2	9682.03	11571.2	16554.2	22342.1	11166.9	13078.2	130.862	1322.6	2138.44	2894.93	4457.91	9593.52	8750.38	8112.52	13211.8	9068.61	8069.59	7131.96	7688.8	7262.43	7326.6	7337.36	8286.24
861	241.163	1643.86	21139.1	17988.2	21852	18775.1	28747.1	13897.1	14691.8	15299.8	19658	11014.6	17256.4	8834.64	11649.2	19384.6	16354.4	19913.3	18515.8	15786.2	5062	11337	8094.69	5208.26	12555.6	19354.1	15437.4	24321.7	12828.8	21257.2	19526.1	18392.8	7890.72	21257.7	16877.1	10312.2	22889.7	18471.8	16245.1	18992.5
862	241.104	1359.52	19446.8	16404	19733.7	7872.63	24607.9	24684.3	13930.9	13521.4	23211.4	10140.3	24474.3	12917	4543.88	13624.3	12457.5	13422.3	10477.5	17419.7	17193.7	19110.2	10088.7	301.814	9325.88	11091.2	17386.6	15680	8627.32	13137.4	26072.4	16857	13432.2	17342.9	28606.3	6776.93	26001.7	23256.6	17189.6	23177
863	241.158	1490.7	13603.5	9788.93	12462.6	11224.1	12010	7811.22	9545.63	8172.7	8581.3	6732.57	9578.53	5021.33	6213.91	10926.7	9369.98	12629.9	9612.13	10497.2	4863.32	8955.21	5271.24	1064.26	8349.96	12462.2	11509.1	12165.6	8320.68	10561.8	13647	13748.2	5814.97	12635.2	10305	6211.01	14753.5	11738.2	11178.9	12747.7
864	241.195	1881.02	7597.41	5751.63	6167.95	6726.83	1052	5380.54	4616.56	4199.12	5378.18	3814.47	5119.04	5207.48	3716.37	5674.23	6596.24	1322.34	6666.53	6266.05	4943.36	4018.16	4802.75	579.806	4701.95	6627.14	5957.09	5231.2	4902.04	7248.09	6707.86	6638.39	6554.15	5012.84	4000.97	5377.41	6338.65	5334.54	6799.38	5618.82
865	241.165	2217.29	5100.54	6779.69	3435.25	5707.18	7040.99	7914.72	6685.46	6721.42	6015.06	5041.98	6943.82	6341.4	3433.16	6513.98	6837.23	6666.92	2963.6	8199.35	6115.86	7007.21	4177.46	566.168	4666.42	5609.94	7541.65	8392.13	4950.27	8319.52	5547.72	5989.92	4968.04	12232	5428.55	2220.25	6749.95	5115.95	7080.98	7099.46
866	241.984	524.409	22012.5	9712.16	9940.08	10978	12907.9	10652.5	10704.6	2769.78	5208.34	7406.93	6217.43	8583.16	8381.18	4495.99	6373.46	3518.73	4727.05	7559.14	8901.07	5267.04	5456.58	30.2554	399.553	1301.35	1257.86	1749.21	3544.79	4618.53	3409.02	5716.1	5081.54	3485.45	1774.57	3697.86	3169.21	2970.19	3142.86	2994.91
867	242.102	1361.37	48209.4	45460.2	48909	17233.8	69893.8	66230.4	36342.6	37354.8	59494.1	27052.5	13321.1	37105.8	11614.1	36681.3	30779.3	3184.61	26837.1	42585.5	6558.87	48094.8	29299.1	104.385	26810.1	26701.9	45937.4	38063.7	23159.9	36693	19234.7	42762.9	33033.7	8912.72	67368.3	16732.7	67515.3	61117.2	35774.2	57541.9
868	242.209	1621.76	10376.6	5866.76	4835.19	8722.16	4123.38	1808.94	3238.75	8276.23	757.308	2651.72	4347.82	2469.03	2122.15	6600.93	9324.8	9102.53	8145.61	4125.59	3416.3	3167.02	3430.67	370.257	2432.67	3923.71	8918.9	5795.39	6073.27	4859.9	8906.59	9835.64	3546.01	5387.42	2859.48	4708.94	4467.11	10683.1	7679.26	5635.74
869	243.133	1880.98	31023.8	22451.4	27020.9	25143.4	20735.3	19761.9	24560	23572.1	22698.3	17916.4	22354.6	16830.1	21985.7	25352.5	28002.2	25665.3	24960.9	24977.9	20242.1	20126.4	20093.1	136.909	19365.2	25904.8	24521	19830.1	18197.7	25542.6	24588.6	25053.2	25257.1	20675.6	18170	19993.6	25116.1	21723.6	27177.7	23653.4
870	243.097	1360.11	89551.7	75193.7	84452.8	32939.7	114879	110454	61142.2	61221.7	106110	41922.2	110923	65541.7	21130.4	56463.6	51199.3	66270.1	42037.3	76544.6	72493.8	82403.5	43063.3	47.6524	43394.5	51660.4	75121.5	67778.5	40323	62664.6	124645	73509.9	57398.2	78787.5	125917	29473.9	117584	108674	73662.2	105409
871	243.16	1490.81	22912.5	16453.9	20901	18009.3	20302.5	12943.1	15616.4	14207.5	8818.81	11339.6	14744.7	8541.4	9869.73	18447.4	16025.8	19898.2	16615	17447.7	6495.55	15079.7	10103	61.2687	14395.2	20693.6	18873.4	19352.5	13675	18256.1	21692.5	22261.2	9392.77	19968.1	17654.1	9185.4	23785.3	19252.1	15124.9	20293
872	243.135	2002.33	18971.1	17273.7	20883.8	17713.8	15527	15945.8	15402.8	14812.3	18040.8	14434.1	17342.7	13165.9	14862.9	19019	20585.6	19552.9	18349.8	17677.3	15164.1	15026.9	13446.7	203.472	13467.6	18285.6	17943.9	14771.3	12901	18482.4	17007	17819.7	16621.7	14949.8	13314.2	15304.3	18409.2	15730	11732.7	17075.9
873	243.059	1205.11	14890.9	5113.44	23356.6	5814.67	9916.36	14071.1	5432.4	2975.65	35093.3	9600.46	4956.13	3143.55	7836.58	11593.7	7867.17	2961.69	942.061	4927.83	3433.18	3543.36	1551.24	66.9417	3038.61	6869.13	19610.1	15315.8	1767.15	12752.4	3147.42	4620.92	624.357	19089.5	5028.03	1110.52	29599.5	25606.1	31316.3	33345.2
874	244.062	863.84	2467.49	18843.1	15923.1	13548.2	6379.59	11166	6235.87	3997.17	13258.4	8661.18	16917	11855.8	15016.7	15212.9	18963.3	16845.3	11445.3	11223.5	2362.68	5693.82	1329.69	62.7806	2314.35	5698.45	5656.37	7849.52	11295.7	11403.1	11227	15131.9	2952.9	9638.25	11865	6892.36	12560.7	15376.6	13274.4	18789.1
875	244.102	1359.46	165975	136039	147832	60398.9	204885	202609	110424	114754	177676	82679	202943	111384	39933.2	105843	93037.2	112021	78421.3	136226	132971	143278	81502	33.661	73760	93549.7	135227	123286	75019	114801	207182	132264	108937	135953	220738	55452.4	198338	181087	128222	173501
876	245.126	1360.39	65906.2	58190.7	65465.1	26387.7	85059.1	87528.6	44641.6	48150.7	80822.3	34646.1	86792.2	47508	16112.4	46500.5	38391.2	47794.9	31935.4	59445	58488.3	60183.2	31653.1	59.7577	31705.6	39889	57888	52598.5	29315.1	48048.3	99769.7	56280.3	45123.7	59438.5	97868.5	23408.4	91801.7	82263.8	57998.7	79771.7
877	245.126	2222.86	40448.1	32052.3	30973.7	29483.3	28123.6	17637.6	19679.9	8406.35	16999.8	16722.5	28973	20920.2	23865.2	29683.4	22625.9	31237.8	23766.4	20909.1	13583.5	22379.9	12898.4	273.824	14025	21833	15620.9	24610.8	13836.3	21955.2	24340.8	28703.7	17749.8	30036.4	28164.9	11259.4	24125.2	30345.7	24538.2	32074.3
878	245.094	1319.2	20181.2	38464	28924	40099.1	25867.7	33272.6	24103.7	24707.1	26898.1	14673.7	28711.6	21690.7	14207.3	13635.9	29241.4	15000.3	16918.6	30335.9	19361.8	7541.12	24143.7	64.673	13328.9	27703.3	43084.5	24477.6	16508.5	31793.1	46067	18657	18021.8	32230.4	36013.7	15025.2	49316.2	34960.5	34326.5	37115.6
879	245.066	542.343	3530.06	2704.19	6540.3	2470.1	2363.74	2902.53	2485.57	981.913	4248.21	2511.93	3013.5	2474.45	2952.11	5558.96	2538.63	6735.71	4859.94	5257.73	4050.38	9756.57	6021.63	231.083	2751.29	7426.57	6977.48	7637.1	6942.33	3458.01	8017.13	6455.02	1858.33	6638.73	8855.18	3169.54	6649.59	3442.35	4590.88	6844.17
880	246.098	1359.41	148470	125715	137674	55341.7	189190	184791	102145	106652	166550	78511.4	190464	98326.1	35494.9	98280.6	87330.6	105113	72128.5	126860	124126	133916	75920.5	54.4627	72442.4	87497.9	123938	117503	69016.1	107956	193430	123189	100939	124255	202274	50735.9	183686	166648	120999	163035
881	246.183	2219.5	15786.3	14384.5	14257.3	11954.6	12775.6	5938.94	10971.7	11404.6	2726.9	8411.24	11718.1	10298.2	9413.5	13105	4211.9	13690.4	9880	11351	8360.78	13517.6	4761.04	197.04	6818.98	10880.9	13294.6	16343.1	7273.52	12296.6	3542.25	14155.5	7982.19	16831.9	2531.6	4936.21	10920.8	13889.5	11851.9	14685.1
882	247.136	2222.04	184881	155033	147940	143305	140533	126823	104252	125667	100599	96897.7	138450	104538	112010	145742	121332	138626	110329	130925	79170.7	127654	69040.6	846.057	67493.7	101695	115314	124813	87083	112677	121549	154366	80790.4	167036	139259	52646	139284	141643	125192	165443
883	247.098	1359.7	74994.8	64617.3	71811.1	29067.7	92354.3	93951.5	53639.3	54990.9	86764.2	40082.8	94995.9	51166.5	20513.2	50622.7	43281.5	51220.5	37320.6	63923.8	61727.8	67364	38021.9	77.1549	36359.4	43494.8	63075.9	57308.8	33048.4	53822.3	100672	61438.8	50409.1	62850.4	106921	24728.2	96430.4	90157.1	60173.6	84827.8
884	248.114	763.429	64467.1	89858.9	159194	131569	93647.6	88271.2	90192.6	68662	104391	37949.4	53640.4	38722.1	33708.8	49333.2	37882.4	53783.3	30718	73105.9	62660.5	59667	52069	44.6275	118861	48525.2	92402.3	71276.5	32621.9	88154.9	167909	69833.7	28460.4	83710.5	114837	137322	131202	165073	100224	175026
885	248.109	1359.49	29631.1	22640.5	29383.3	11807.5	36721.8	37245.7	21499.8	21906.1	33584.3	15563.4	37864.8	20344.9	8127.97	19180.3	16532.3	21037.4	14297.8	24873	25667.4	27563.4	14493.5	50.302	14615	17742.7	25308.3	21648.9	13084.6	21758.9	38845.4	23017.6	20112.2	25513.3	42754.9	9816.67	38431.3	35758.3	24057.8	33652.7
886	248.09	930.314	1709.27	9223.79	6749.7	6050.25	3583.85	4374.67	4219.79	3118.96	7958.36	5285.49	11556.9	6185.18	8591.6	11718	11878.4	14599	7172.89	9669.1	2163.28	5303.85	2364.02	40.8455	1421.39	2499.31	5174.92	6677.78	6351.4	9988.6	9947.75	10158.1	2517.9	7768.35	11029.8	7753.92	7675.17	14005.2	11168.1	10678.7
887	248.131	2222.37	40635	23124.3	31457.2	30944	30435.3	17009	21674.6	19179.9	21395.4	20192.4	30821.1	19225	25589.6	30960.6	11626.7	32587.2	26265.1	25210.4	15613.9	28085.8	14356.3	175.868	13847.6	20398.1	15175.4	26213	16821.6	22871	15407.9	28534.8	18546.5	22892.8	30480.1	9683.8	27222.7	30660.3	19918.6	35634.2
888	248.955	361.686	4522.17	6038.62	6967.64	8769.32	8265.75	7073.33	6753.48	3500.4	3953.65	3755.76	4111.53	4916.82	2525.69	4487.94	5412.15	5577.06	4638.84	3375.46	4575.12	11304.8	8202.5	0	11154.1	11566.7	9152.21	6501.51	0	7798.23	8461.94	6593.21	5550.33	2537.72	8250.15	7784.71	7965.61	7944.67	9846.65	8566.91
889	248.967	593.164	8459.01	3575.83	4610.42	7925.34	5483.31	4653.4	5504.21	5896.55	1920.96	3269.63	6350.57	2750.52	4932.24	2482.04	2659.82	2476.81	3414.72	4619.76	7859.82	7220.07	6826.86	16995.4	4939.92	3864.36	4251.62	4036.18	5788.63	4690.94	5505.47	5172.8	6074.47	3762	5041.45	2264.63	4275.27	3558.51	3704.78	4361.03
890	249.115	2224	43853.8	32874.2	32345.5	30976.3	29953.8	23288	18607.2	22482.8	16005.7	19287.4	26291.1	17081.1	25427.6	31374.4	23872.8	35090.6	27600.3	25693.9	12597.3	25715.1	15163.9	5236.18	12311.6	19550.7	21641.7	21727.7	17337.8	18863.8	22709.3	29970.4	15334.6	24179	31350.7	12483.9	26934.5	32769.2	20441.6	34424.4
891	249.118	763.402	19234.2	22963.6	39304.8	34386.6	24836.1	21831.2	23839	17691.1	25782.1	10859.8	12452	10183.2	8042.17	12462.7	8068.81	11630.8	7299.51	18234.3	15316.7	13216.4	13042.3	217.844	31003.9	10167.1	23846.1	20163.3	8727.67	22739.7	44713.9	18690.4	6981.5	22003.6	31068.5	36215.6	33550.9	43682.7	26696.5	45065.7
892	249.124	457.572	13885.7	18764.8	24552.5	13788.4	7553.69	5517.46	3196.26	234.569	13384.8	18215.4	9120.11	6738.09	13835.5	30138.7	24871.1	30361.6	25994.9	23252.3	4723.19	26304.2	26358.5	236.385	20280.7	27027.5	25310.2	24858.3	21908.7	17516.9	24696.1	13023.8	271.611	24309.2	23429.8	22705.3	23751.3	16103.3	29340.9	25865
893	249.09	1359.85	15628.4	12998.1	14613.3	5967.38	16998.5	19554.2	11731.2	11092.3	18069.6	8081.04	19655.6	10461	4692.23	5425.38	9375.84	9392.84	7605.59	12015.5	11838.7	11342.4	7315.54	445.907	7139.75	7064.21	12801.9	11910.1	5593.21	8691.68	19099	11508	9918.85	10505.6	21248.2	4554.07	12496.8	18083.4	9885.64	14057
894	249.121	525.629	16121.4	24349.1	36074.6	16430.9	10955.7	9170.25	4202.22	815.775	18152.8	22340.3	12975.2	10554.8	17497	35712.3	33024.3	36095	32535.5	28023.8	7257.86	29467.4	28941.6	227.677	22692.3	31954.8	33216.3	29568.2	28292.6	21459.4	29410.4	17789.9	1064.81	29985.3	29024.2	27592.4	29425.7	18918	34735.2	30870.1
895	250.007	398.528	52402.3	6400.77	6476.04	14823.4	12517.4	14071.2	8323.77	14526.8	2879.8	1057.8	4856	7399.37	1025.75	2366.49	2525.44	2003.61	2089.82	18074.3	41270.7	6397.74	23625.8	1431.15	3387.58	2977.55	4730.26	5993.53	6530.51	4601.26	5416.41	5100.66	18715	4401.69	3547.13	3291.48	3377.48	2726.94	2647.35	3981.72
896	250.113	763.623	7755.61	9765.76	19464.2	16735.1	10725.8	10307.9	10350.9	7619.22	11914.6	5549.61	6803.25	4891.96	4488.57	5687.52	4486.84	5994.36	3217.82	8925.4	7423.04	1655.61	5707.99	46.8966	13811.2	5390.15	11449.7	8915.43	3823.35	10876.1	21043.1	8118.25	2202.63	10079.7	14590.5	18020	15877.1	20546.1	13109.1	22016.3
897	250.119	2223.16	14136	10299	10260.1	10543	7987.57	6933.34	6783.32	7430.37	4411.59	6195.56	9656.69	7120.86	8330.07	10324.1	7450.4	10268.4	7435.01	9754.42	4754.69	9240.01	5019.36	277.596	3396.95	6833.58	6020.13	7849.72	5228.5	6010.52	8241.32	9028.06	5046.01	9808.1	9801.21	4838.04	8312.1	7920.9	6948.74	10305.6
898	250.12	525.736	4472.58	6193.15	9215.5	3936.23	2867.15	1736.97	856.852	502.767	3088.07	5468.59	2932.98	2577.11	4683.31	9487.78	8153.45	8911.25	8078.21	7626.68	1546.44	8048.92	6037.9	53.7051	5738.21	8300.71	6497.04	7118.44	6681.31	5904.38	7584.2	4464.47	671.112	7698.12	6241.9	6687.83	2996.14	4814.6	8569.01	8212.22
899	250.1	457.664	3106.07	4177.14	6248.33	1720.47	1797.16	1069.21	525.883	54.8745	3006.64	3942.28	1410.08	1330.51	2347.62	7337.41	5964.47	6558.78	6097.52	5809.27	1196.81	5872.79	5300.25	75.6433	5051.84	5820.76	6500.85	5093.59	5822.89	4007.21	5673.66	2987.28	90.7952	5963.46	5351.19	5307.55	3779.5	3151.39	7415.75	5848.95
900	250.093	1359.48	4481.57	2793.5	3468.91	1934.66	4027.59	5411.66	2586.77	3589.65	5000.86	1661.46	4648.27	2601.42	968.872	1410.03	2171.43	2507.19	2231.04	3948.37	3780.15	2348.34	2007.85	293.494	1370.48	2317.18	3066.09	3326.29	2368.15	3224.62	5388.1	3576.52	2272.57	3315.5	6493.47	1532.03	4880.53	5151.14	3375.8	4967.3
901	250.964	553.399	4861.91	4825.61	4528.66	5305.96	3117.79	4062.76	3589.7	2692.65	3746.97	3945.68	4309.57	2638.08	3185.74	4603.58	6051.94	4447.76	3351	2232.11	3404.51	12853.5	6422.73	1468.9	9091.36	8846.16	9074.16	5783.16	5350.12	6073.43	8519.51	4986.65	4966.15	3493.92	8546.99	5347.75	5698.58	8166.71	9764.68	9507.47
902	250.981	761.131	6422.89	2406.38	3445.38	3911.34	1567.97	2322	3186.87	1586.72	2813.04	2109.78	1453.33	1350.17	841.782	1387.74	1263.72	1282.03	941.683	1279.68	2448.1	7029.94	2511.09	1535.94	5379.81	2464.97	4648.27	3732.18	1842.55	2255.39	5557.37	2779.05	2183.72	2328.38	4262.84	3142.48	2153.87	5711.47	4347.81	6587.36
903	251.065	2222.89	8154.42	7907.95	6686	5115.3	5355.9	5019.71	4494.24	4932.93	3873.91	4835.61	6307.47	3998.42	4062.95	5811.75	4821.39	5535.1	5146.77	4838.2	3449.76	4905.43	3509.77	1995.82	3721.51	5084.32	4581.14	3834.49	3485.02	4739.16	4611.54	6312.15	3289.27	5800.68	6008.75	2730.23	6705.2	6482.9	3404.69	6691.3
904	251.132	525.912	2076.25	2533.56	4298.18	1764.56	1016.81	1198.37	312.424	175.059	1834.99	2800.34	1051.28	1247.08	2001.12	4333.16	4005.67	4711.68	3686.13	3658.5	859.951	1606.98	3400.49	283.275	3025.85	3993.18	3502.45	3812.21	3437.98	2193.98	4183.7	1945.34	241.479	2965.7	3511.6	2896.48	3990.6	2609.94	4190.66	3617.39
905	251.943	553.783	1278.54	750.503	879.99	960.772	643.09	743.239	949.69	854.398	820.745	789	1135.58	1090.63	605.958	1171.74	870.248	1204.54	594.343	651.257	519.971	2608.42	1513.07	188.726	2203.64	1754.55	2236.48	1360.18	1252.85	1109.53	2279.76	1011.83	306.762	776.287	2106.27	1181.39	734.021	1468.67	2266.98	2511.76
906	252.135	2224.44	10168.6	5949.02	6783.94	7130.02	6067.97	4264.39	3827.6	4444.92	3376.52	4306.45	5673.19	3943.23	5820.37	7071.32	5253.44	7172.06	5871.78	6850.75	3245.19	5791.46	3685.42	228.441	2370.09	4363	4359.01	4575.66	3895.66	4025.72	5789.66	5261.55	3582.34	5538.02	6022.36	2971.81	6797.01	7152.81	4601.19	7201.41
907	253.121	1359.46	6059.38	4677.2	5528.97	2245.41	7405.6	7054.49	4649.78	4122.3	6202.28	3473.59	7494.1	3719.08	851.047	4191.78	3303.19	4664.21	2916.56	6258.37	5199.72	5833.46	3141.74	225.415	2908.79	3858.61	5447.65	4626.99	3092.38	4534.76	7891.94	5173.84	2819.99	5579.73	7971.82	1990.86	7463.64	7260.83	5196.24	6200.35
908	253.142	2219.78	8499.1	5372.36	6934.11	6240.99	5685.84	5467.78	3172.61	4735.2	5209.92	3416.1	5626.55	4773.4	3957.72	6380.41	5583.72	6751.11	4800.97	6607.3	4406.51	2968.24	3060.48	1743.93	4968.01	5519.32	3701.75	5899.93	4789.17	5570.5	5972.84	6396.68	4630.5	4931.77	5253.12	3754.3	6663.01	6420.48	6294.88	6644.62
909	254.096	1359.34	18475.7	16035	14455	6667.52	20470	21529.5	12442.4	11454.8	20225	8841.28	20476.9	11847	4840.9	11269.3	9403.2	12753.4	8378.16	15283.5	14478.5	17198	8814.11	56.352	8618.31	10407.6	14125.5	13572.1	7730.18	13108.3	22513	14911.7	12872.7	14950.1	24732.8	5858.61	20677	20520.2	13341.4	18910.9
910	254.254	1515.39	3251.8	2002.45	1710.88	1576.09	1038.11	544.852	1184.48	1104.85	1445.56	1411.17	1474.14	860.711	965.403	1957.28	1717.03	1626.62	1405.38	2327.26	1112.63	743.393	1462.55	38.5769	1675.34	1595.39	774.717	1405.37	429.839	2412.59	993.587	1487.73	1705.85	896.727	861.998	1156.28	983.636	1280.98	1810.95	763.879
911	255.173	1643.79	15695	13160.7	15430.8	12250.8	19548.7	9095.53	10670.4	10100.5	9812.12	7559.81	12081	6777.32	8327.18	13180.5	12186.1	15123.5	13348.9	12189.1	4560.25	8487.06	5867.88	429.634	8838.96	13461	11234.3	16216.5	9093.64	10072.8	13548.6	12392.2	6333.2	14934.2	12912.9	7474.46	16516.5	13057.8	11729.5	13110.1
912	255.142	1359.52	8726.58	5997.25	7907.45	2506.04	9089.68	9377.09	5309.43	5928.27	9357.63	4358.16	10279.2	5512.57	1206.82	5760.27	3725.8	5119.12	3650.33	6841.36	5171.65	6989.45	3352.99	91.1444	3489.4	4214.71	5827.81	5883.71	2509.84	5024.63	9954.91	7022.78	4218.53	7138.31	9659.71	2406.27	9330.83	9340.01	7218.97	9026.49
913	255.159	1490.85	6669.24	5000.52	6509.91	5945.89	6574.28	4153.31	4646.34	4037.69	4139.84	2813.57	4922.12	2649.46	2269.51	5648.95	4357.46	5905.77	4832.13	5144.02	2234.85	4709.71	2766.33	225.03	4392.25	5951.73	5868.08	5505.83	4819	5504.47	7106.8	6388.52	2775.63	5614.53	5178.56	3002.71	7658.73	5872.56	6109.3	5966.4
914	255.195	2217.22	45421.4	52152.4	43466.1	39729.1	44755.2	54757.8	50057.3	48490.1	48836.9	36107.4	49741.4	50404.1	25243	46973.1	44029.1	49432.8	19297.1	56459.7	49514.7	56846.7	28814.2	1836.93	33270.5	42851.6	53473.2	65881.3	32757.6	60008.9	50768.3	57923.4	42106.7	87202.1	43179.5	16197	48218.6	36679.1	53436.1	48571.6
915	256.103	1359.14	67155	54280	65130.6	26616.3	85750.7	86741.4	47522.3	47715.4	77340.4	35729.8	86154.1	45595.2	17214.9	42885.6	40777.8	48532.6	34205.7	57315.5	57443.3	62871.1	35559.5	1739.73	31322.9	38198.3	57537.2	53751.7	30400.4	49172.1	89811	57129	44198.5	58247.8	95402.2	23112	86608.9	75968.8	55875.2	75061.2
916	256.185	2217.1	10389.9	12242.8	9518.58	7563.34	9551.81	12120.4	10606.9	10878	10684.2	8342.63	10513.4	9970.45	4388.39	10596.1	9556.44	10204.9	4140.16	11305.6	10279.8	11976	6811.14	773.05	7627	9388.06	11876.8	14794.5	5912.72	10465.6	9616.3	12879.7	9352.53	18944.3	7028.78	3145.7	10110.7	8216.79	12695.6	10999
917	256.223	1622.11	7902.77	3663.55	4192.57	4443.21	3261.77	1243.62	1356.44	3502.85	3047.46	2955.65	2086.24	957.308	1178.62	888.274	5047.56	5621.94	4341.58	4169.47	1919.77	1575.58	1535.06	1640.28	2587.94	3395.29	1881.34	3330.97	2110.18	5765.19	3267.99	3120.09	2204.22	4355.91	1866.9	3312.82	2876.65	3006.06	1233.16	3302.49
918	257.105	2223.93	44413	34385.6	34656.7	32605.2	33097.2	23099.8	21713.7	23513	17724.7	21302.5	29733.1	20491.5	27651.5	34042.6	25409.6	33854	29117.3	28953	13024.2	26066.2	14795.1	454.613	12676.4	20001.4	21153.2	25098.2	17554.8	19769.9	23906.7	27631.7	18274.9	27137.5	32223.9	13076.1	30115.6	35579.6	23510.7	37372.7
919	257.095	1320.07	34383.3	64923.6	47520.3	64628.4	32545.4	55048.1	41117.6	39976	48492	24361.9	50622.3	35734.2	22129.9	25440.5	48765.4	27604.4	26855.6	50942.4	33899.2	15069.5	42705.5	88.4984	25874.4	46398.1	75076.6	42723	25372	55028.3	80215.1	33104.9	29966.9	56061.3	60759.4	26349	84359.8	59720.4	58610.7	61437.6
920	257.141	1881.09	38223.4	29625	33614.5	32156.6	26268.3	23353.3	24700.6	24157	27605.2	23068.1	27749.4	20857.9	23241.3	31313.1	35743.7	34212	30322.9	31002.6	24878.2	24826.7	24413.1	161.87	25347.1	33829.6	28692.7	24399.3	23686.4	31966.8	30292.5	31334	30182.3	24974.6	21668.7	24066.4	31783.5	26946.1	33796	28915.3
921	257.144	2002.27	30990.2	24355.3	28888.5	25708.4	22192.5	21103.9	19262	20190.4	23792.1	20140.6	22879.3	18302.4	20062.7	24218.2	30143.1	27267	25517.8	26358.7	20122.4	20279	19006.1	254.53	17908.7	25714.7	23883.6	20142.9	19156.5	26108.8	22955.3	24915.7	22898.6	21235.9	18796.2	19199.9	25869	21995.8	27894.1	22968.5
922	257.098	1360.84	22169.4	17938	19332.4	7500.71	27765.8	27762.5	16655.9	14908.1	25345.9	8800.49	28251.2	15780.6	4502	16299.7	12138.7	14602.9	12115.9	16732.7	18997.5	20474.8	11066.7	150.901	10401.1	11165.3	17720.3	17453	9124.84	13482.8	30168.1	19110	15341.3	16167.8	31378.3	7300.62	28800.5	26720.5	16189.5	25987.5
923	257.201	1643.99	15468.3	12739.9	21887.5	17649.8	7608.67	6247.07	10828.2	12525.3	10815.2	10394.9	14061.2	4330.32	10634.7	17831.4	13819.3	19444.2	17011.8	16165.4	3266.29	5724.57	4545.54	159.601	11958.5	19110.9	9158.1	13582.9	8694.8	9203.89	12139.7	823.378	4673.72	18318.5	13713.2	9912.9	18858.6	11793.1	10968.2	13704
924	258.087	1004.52	30824.8	30516.2	42301.4	54024.8	20705.9	24598.8	23368.8	32935.4	35411.3	9652.53	22453	21946.1	16101.3	15275.3	13895.8	12634.3	8328.34	38888.6	5003.92	11551.3	5110.28	37.4414	7489.3	9947.2	28909.7	26925.5	10358.6	21223.5	30860.5	23954.8	7275.73	39117.6	26418.6	7260.28	49681.2	46033.2	44688.4	33884.3
925	258.122	1319.57	8852.78	17769.4	13006	17325.1	8256.18	13517.8	10026.6	10573.1	12636.5	5770.37	7497.37	8699.31	6936.87	7918.5	11544.3	8843.59	8501.11	14814	8852.32	4453.64	11127.8	33.2811	7030.2	12676.5	18660.4	11343.6	5443.82	15189	20712.1	10442	8274.87	13308.8	15780.8	5602.6	23095.7	17038.7	12639.4	16597.7
926	258.13	1360.05	11479.4	10427.5	10345.7	3488.04	15904.7	15156.4	8573.1	8700.94	13940.7	6236.52	15078.7	7702.94	3012.03	8298.35	5811.75	3132.36	6352.1	10071.2	10216.2	10519.1	4273.08	48.4085	6002.1	6514.14	10180.3	8923.07	6380.41	8622.69	16627.2	10181.1	7955.02	9867.92	17292.5	4713.72	15209.1	14173	10098.7	13373.3
927	258.086	2224	11126.7	8818.29	7036.89	7865.29	7135.76	5895.87	4898.75	2845.84	4336.19	2711.49	7750.59	4710.1	6727.55	7910.41	5694.86	7594.89	7826.28	6540.98	3726.36	7365.82	3997.88	127.08	2043.74	4663.68	5086.21	5703.31	5008.59	4212.26	5561.37	7073.48	3634.97	6198.8	7769.12	2954.43	7241.91	8446.46	6300.68	9646.74
928	258.138	2002.27	6416.86	4936.95	5246.63	5571.71	4873.15	4543.22	4404.61	3434.32	4670.67	4285.1	4628.09	3566.97	4269.41	4995.4	4297.85	3179.87	5479.45	5596.86	4486.31	4460.61	3961.64	43.4932	3706.36	4149.46	4684.99	3399.69	2868.68	5463.57	4976.19	2932.03	2277.81	4272.46	4093.83	3819.87	4773.03	4344.36	5397.32	5357.96
929	258.135	1880.97	8391.57	5774.8	6912.98	5808.79	5113.38	5268.5	6295.49	7222.81	6273	4880.41	5852.24	4582.61	3747.21	6811.8	6902.31	3733.01	6202.37	6441.82	4509.24	5343.46	5113.63	42.3589	5219.49	6258.76	6074.93	5406.41	3656.16	6875.63	6554.79	5921.94	4487.99	4885.82	4749.49	2237.24	5869.42	6088.01	6942.28	6698.25
930	259.098	1320.06	56614.2	108542	79973	105907	50603.4	88363.8	67573.7	66174.9	77465.8	39080.9	81329.6	57687.3	37246.6	41554	79622.2	44717.3	45598.6	83032.8	57655.3	23793.5	69137.5	44.627	42011.6	78421.4	122093	68200.8	41148.7	90866	127939	52482.5	52772.6	87682.2	97155.9	42705.2	140124	98433.6	92182.9	101920
931	259.099	1361.86	34153.1	27222.6	31929.2	12800.6	41102.5	41957.9	19637.3	20867.7	38869.8	18016.3	42701.7	22437.6	9200.13	23401.2	3046.32	23542.9	13216.2	22631.3	26833.3	32284.4	15606.7	54.0853	16251.5	19337	28210.8	26840.9	2640.77	22401.6	51853.8	27894.2	22325.2	24246.1	53790	9986.42	41027.8	42007.7	12155.7	34970.9
932	259.067	864.043	2019.77	15200.9	13181.9	6620.24	4085.64	9363.28	4724.01	4647.93	10346.3	8027	12133.9	9663.96	13112.9	12829.6	15812.6	3440.97	10273.7	9621.72	1701.65	4633.39	1782.44	47.2749	1987.01	3189.92	7626.89	3181.06	9854.15	8716.35	8799.72	5437.7	2559.63	7844.55	11531.4	6736.87	4283.37	11016.1	4219.29	12686.5
933	259.153	2220.61	22340.3	25130.6	8657.06	21979.3	24635.5	13329.6	11358.4	20794.5	15491.1	9742.51	14696.3	10560.6	17995.7	17004.5	13709.8	12229.6	17713.3	13068.4	10291.5	22931.2	9994.47	221.63	7743.25	9261.39	18130.4	15060.1	5911.9	20013.2	15357.1	15392.5	10020.6	25150.9	15868.8	8349.84	22378.3	20551.4	12402.4	17827.2
934	260.109	1359.85	45688.6	38388.7	42186.5	18089	58503	58290	32052.8	33362.3	52331.7	25301.5	56512.7	30402.9	11210.5	29945.4	26130.3	32946.1	22603.3	39666.5	38112.4	42161.1	23403.5	41.6032	22295.8	25987.4	39543.8	36297.7	21178.5	32949.5	60876.2	38015.1	31097.3	39670	65263	16463	57291.4	52646.8	38281.8	50645.8
935	260.096	1319.56	11462.8	26341.2	18448.6	26377.2	11744.1	18996.4	16321.7	14770.2	16716.9	8643.78	17452.8	12431	9518.61	8256	19535	10387.5	11019.7	20197.5	13959.7	4883.07	15301.4	38.1979	7831.53	17687.7	25694.9	15121.5	9339.86	21814.9	29933.5	12060.6	12111.2	19671.1	22015.6	9812.76	29902.1	20995.2	21001.1	22307.6
936	260.158	2220.29	14264.4	12734.3	9631.13	9456.56	11845.1	9381.74	6103.46	8757.99	7899.84	4697.04	12573.1	8009.08	7041.43	7118	5774.03	7573.94	8741.77	10644.3	5835.44	9855.21	4501.86	118.379	4966.96	6595.42	10524	8368.12	6494.36	9815.43	9364.26	9303.24	6446.5	13504.4	6861.72	4038.17	12039.1	10862.7	8495.5	7434.79
937	261.126	2223.33	27394.9	20600.1	20044	21281.6	18799.1	14959.9	12965.7	15698.9	8771.83	12375.6	15517.4	5584.28	14762.4	21740.3	15636.6	20988.9	16553.6	18750.4	6553.43	17926.1	9611.97	233.347	7614.88	12325.8	14554.8	11196.2	10384	8179.59	15701	17809.9	11102.3	17160.7	18569.9	7735.83	14571.6	20927.1	16085.5	20637.8
938	261.084	1320.35	5820.42	9739.19	7820.36	11712.5	4774.85	9361.87	7020.41	6691.58	7112.2	3936.82	7410.72	5258.7	4171.31	4346.13	7282.89	3444.1	4537.73	8777.39	6368.82	2388.4	6120.36	28.7433	1752.99	6023.74	10871.7	6783.92	3614.24	8779.71	11761	5355.39	5390.53	7002.46	9470.92	3522.61	13453.1	9346.12	8884.31	9822.14
939	261.066	655.47	2444	9057.93	8131.29	7365.94	4222.77	4073.97	2144.94	1516.03	9334.56	6677.06	8671.29	5517.03	8234.23	9670.6	9602.57	10126.8	7928.03	8007.47	1400.8	4141.32	1912.55	37.0629	1242.77	4758.61	5692.07	6252.23	3590.09	8691.43	5486.83	8872.49	1004.55	7770.79	8936.59	4725.08	9875.68	9969.13	8974.76	10942.6
940	261.072	718.439	758.234	6641.05	6290.43	3418.4	1654.16	1300.4	557.204	516.679	5984.22	3672.32	3460.71	1793.28	4110.62	9472.79	10188.9	10810.8	6322.29	5707.65	933.73	4128.48	1996.25	21.5577	1311.49	2994.64	3507.28	2945.96	4099.11	3166.12	7938.8	4583.68	570.271	4857.89	6084.55	5131.01	7692.72	5589.86	6306.01	6824.93
941	261.185	1359.72	23080.2	23577.5	13258.1	10245.6	33952.2	30661.7	17771.9	20033.7	19129.6	13198.7	32845.3	11371.2	7420.38	16073.8	15098.7	17852.9	8942.07	24761	25324.1	24236.8	12947.9	42.3602	10099.1	16137.2	22726.5	21153.3	12090.4	16991.9	32733.3	23700.3	19622.8	20058.2	32795.8	9426.21	30914.4	32926	22665.7	30702.7
942	262.188	1620.84	125119	88813.7	88706	71528.4	98854.8	53806.5	61012.9	68531.8	75704.5	59493.6	52746	35812.4	39487.1	80658.4	73034.5	83744.9	59802.3	82593.8	43940.3	55593.7	40611.7	76.3967	47370.9	74548	77664.8	99646.5	65067.7	132021	86551.4	94717.9	63604.7	61180.2	48999.9	59440.8	80445.2	104082	92864.2	75950.7
943	262.142	824.783	81038.4	68164.2	73113.5	112626	80780.2	79547.9	56671.3	43363	50252.7	52187.6	97918.3	63909	42965.2	27067.3	35269.8	32032.3	25532.8	53934.4	86610.8	39944.7	45322.1	36.6858	96814.1	27419.6	92394.5	43314.7	33840.9	59492.1	67751.3	79756.6	48220.1	50911.2	126948	38887.7	59435.8	59773.2	38011.1	44687.2
944	262.12	1359.07	335220	283535	317956	126958	425540	424944	237819	241388	381567	180625	428577	226208	82037.1	221679	197177	239175	164885	290382	276773	305844	168268	153.928	150619	190522	283511	259431	152742	239796	436911	279855	224587	286012	467394	115682	422176	384862	276805	376137
945	262.071	929.782	1845.64	29015.8	14530.1	16775.9	5627.28	13440.6	3681.62	8005.24	25496.3	21051.2	26837.2	18615.4	23570	33188.9	43192.3	37604.4	22142.8	23261.7	4017.19	10823.1	6454.36	29.1215	1459.66	6113.88	15405.4	18116.1	13296.5	27861	25061.5	23692.6	8526.95	20528.5	33898.6	13745.1	25196.8	39953.5	32162.7	35569
946	263.103	364.154	78506.7	47882.2	18118.4	94462.6	119691	96684.8	84432.6	81214.7	57040.5	42239.6	169283	500228	50731.2	38743.3	70574	41661.8	40228	34867	91524	48817.2	43200.4	0	22543.3	49538.6	42554.3	57250.6	62188.1	28128.9	37235.6	25963.6	159499	64549.9	23537.3	49537.1	55914.3	38492.6	42282	120514
947	263.197	1024.15	584837	304809	380208	397544	256461	239039	237206	221185	191661	233909	233381	149048	164586	410935	299951	471976	386343	346336	353819	413233	303949	1437.05	411847	477143	444883	353411	358641	384017	491978	385174	407483	220258	219682	290532	436336	378865	389319	412892
948	263.123	1359.07	82563.5	68966.3	78083.4	33289.2	104819	104325	60598.9	60188.4	94881.7	44769.9	103251	55671.1	21757.6	54499	48531.4	57108.4	41564.8	71159.5	68569.5	75760.9	41706.1	78.6653	37470.1	48629.9	69945.3	63822.1	38275.9	59259.6	108804	68317.5	56658.4	69715.5	114161	29959.6	103497	94322.4	66442.8	91025.9
949	264.192	1024.14	132875	68524.1	86059	89952.2	58869.5	52872.7	54335.2	50399.5	43939.2	51481.6	51667.4	34199.7	35649.8	92955.3	67595.3	106393	87141.4	77235.4	80286.1	95170.5	68777.2	90.7691	93586.3	111054	102358	79477.3	81144.5	87667.8	109884	87862.8	92941.4	48508.7	50104	66164.8	100173	85822.5	86842.9	92626.2
950	264.136	1358.69	35544.4	30611.1	31527.9	13195.6	43614.4	44723.1	25755.3	25607.2	40307.5	19735.1	44515.1	26167.6	7163.54	22312.9	19946	23164.3	18408.6	29394.5	28246.3	31063	16147.5	213.311	15761.9	19782	29863.8	26070.4	15904	24425.2	45930.8	28822.7	42798.7	29686.5	48850.8	12922	45114	40205.4	28276.2	38526.7
951	264.079	364.052	17127.7	11725.6	3394.28	21769.1	28579.7	23284.8	21134.6	18464.9	14039.6	9763.95	42006.6	129306	11948.1	9438.26	17856	11225.9	8774.08	0	19162.3	11852	11401	0	2439.28	12965.5	10941.2	12651.4	16706.9	8211.38	8546.92	6027.19	40596.9	15233.3	3433.23	13508.4	12977.4	2628.38	8665.57	30995.9
952	264.126	825.037	10908.9	10172	9490.72	15569.8	10338.4	11728.8	9005.73	8261.14	6095.98	6966	12072.4	9046.26	6135.03	3174.38	5482.8	4531.6	4340.62	6465.11	11214.4	5679.8	5882.21	28.7431	11741.2	2284.66	11935.8	6383.43	5121.33	8603.24	9032.95	11477.5	6676.29	7374.82	17570.3	5026.04	8206.1	8526.4	5744.25	6433.56
953	264.181	1623.14	20685.1	25243.2	16413.8	14914.9	38045	11247.2	16168.9	16841.5	22597.9	8035.53	7064.31	4301.34	5399.81	11931.9	11613.7	14063.7	7869.54	12758.8	8157.75	10257	5442.45	286.305	1530.49	12116.1	16300.2	32701.6	13709.2	29063.4	21186	26960.4	7628.22	9410	7812.32	7649.79	13975.6	19219.9	16292.5	16469
954	264.985	592.843	8689.83	4217.61	6552.88	8802.44	5594.96	5382.04	6332.68	5305.62	3113.37	3081.85	6865.59	6838.11	3468.64	2464.32	3386.54	3643.68	4503.37	6191.41	6833.86	5960.65	7739.96	25078.7	4518.42	3789.82	3547.72	3857.15	5679.86	5376.16	5893.99	4373.74	7131.24	3078.11	5537.43	1735.47	4152.76	3986.19	4503.37	5325.44
955	265.047	362.942	15376.6	12613.9	9596.78	22249.6	23355.2	21271.5	17528.1	15259.1	9229.72	10217.1	29845.4	68846.6	8491.45	9806.57	16369	11267	6831.68	8275.88	17397	18086.2	14967	0	14084.2	20628.3	18063.6	15040.9	15010.2	11357.9	16168	11183.6	31077.4	15011.8	13991.9	15061.3	16230.5	13595.2	15264.8	25299.8
956	265.176	1024.15	35347.7	17478.9	21581.5	21836.3	13639.7	14372.3	14282	13620.8	11687.1	13058.1	13757.1	8809.54	9499.67	23496	17392	26136.2	22295.9	19658.4	20375	23451.6	18494.6	402.028	24075.3	27442.2	26106.1	20985.3	21195	21666.6	28189.9	22010.2	23642.6	12663.5	11851.3	17279.6	25655.3	21552.1	22535.8	24569.7
957	265.097	1359.46	59375.3	46399.6	56612.4	24822.6	75718.4	73952.1	44461.4	43860.8	66053.5	31144.7	73927.9	44415.4	14695.1	38008.4	34057.3	40942.7	27795.8	50564.4	46461.1	52877.7	29373.4	434.564	26745.5	34081.5	50484.4	45685	27186.9	42290.3	75071.1	47820	38325.2	49683.9	81227.6	19917.6	70862	65940.6	47455.5	65096.5
958	265.086	1517.44	9396.87	6833.49	9401.19	14313.3	10120.8	11072.7	11848.9	11746.3	11346.6	3952.35	10613.9	8719.56	7845.59	4817.12	3402.56	4726.28	3918.79	8309.03	8258.44	6067.13	3788.78	785.147	9270.27	4727.84	8759.72	5739.38	4034.19	6724.46	17878.7	10818.5	7328.92	8413.37	15251.4	2940.92	12125.5	9448	7845.4	12462.2
959	265.074	2224.79	16528.1	11822	12863.5	8376.69	10470.7	8080.75	6395.33	7330.06	6927.58	6656.56	9578.92	6906.6	9392.77	11737.4	8873.79	12793.2	8022.15	9229.02	7274.43	8826.51	6226.38	2461	6788.16	9081.78	8979.63	7851.76	6181.9	8286.69	11544.9	10135	7786.43	8487.52	10013.8	5181.3	9786.53	10473.7	8428.97	12069.4
960	265.972	362.799	2469.68	2152.51	1786.61	3966.62	4192.93	2909.67	2417.52	1428.15	1926.83	1773.78	5267.29	12589.3	1654.85	0	2555.42	994.447	0	0	2692.59	2823.04	2849.03	0	2660.6	4031.89	3330.55	3045.57	2596.37	1291.08	3229.37	2019.38	5049.28	0	2229.58	0	2443.46	2346.92	3756.53	3848.48
961	266.117	1359.47	13660.5	12641.3	14035.2	5979.06	18729.6	18822.4	11117	10124.5	15617	8102.74	18625.4	11489.6	3644.03	9681.8	7761.73	10514.9	7496.47	10319	11771.2	13008.2	6441.91	24.5839	7023.38	8247.88	12007.6	9128.15	7180.12	8809.02	18946.3	11936	8563.28	12089.1	19209.9	4132.28	18235.3	16171.8	10682.2	16996.5
962	266.057	1177.84	2790.66	9668.66	3746.47	12819.3	10715.5	11125.9	15886.9	14089.2	4437.37	3926.85	14368.5	4249.33	8748.79	4052.1	7114.74	4491.44	3847.68	2429.95	1418.16	1316.99	410.677	139.178	438.551	946.602	1586.93	2012.22	4601.19	5981.42	2479.35	5760.51	5837.24	2402.59	4401.04	2405.99	3387.33	5427.44	3562.31	5094.55
963	266.124	1110.06	1391.39	3119.65	9362.58	2833.87	4528.9	2997.58	2169.6	2167.58	6357.44	3438.41	4320.68	3788.63	1783.63	6516.25	3977.44	6330.88	1316.78	3477.29	336.099	3016.42	490.585	35.9284	604.952	2472.49	4299.5	3709.48	1025.71	3197.28	8893.98	2642.55	436.593	5740.39	9110.91	1994.87	11420.7	5520.64	4160.89	8870.24
964	266.15	1024.26	4523.53	1785.35	2869.02	3074.54	1487.97	1886.6	1715.31	1654.36	1493.48	1104.15	1257.31	838.691	880.8	2874.08	2090.1	2980.69	2784.12	2325.31	2748.95	3048.66	2142.62	43.87	3051.73	3365.35	3168	2317.68	2638.9	2878.71	2808.15	3111.2	2785.29	1407.72	1471.84	1675.24	3118.2	2794.46	3029.74	2344.45
965	266.994	553.604	39879.6	35772.4	37320.9	39181.4	24714.1	31083	32388.1	25217.7	27889.3	35537.6	35897.1	20777.6	23864.8	32334	43685.8	37503.5	25960	19925.1	45568.6	91142.6	50574.4	95284	71482	69844.7	68117.8	46382.3	39309.5	44293.9	60919.7	37005.2	40311.7	25302.3	61203.3	42490.7	44406.9	56079.7	73494.8	71150.8
966	267.29	2002.35	130823	104582	119720	107720	95022.6	93207.9	90233.4	85653.5	101703	86308.8	104099	80075.7	89235.4	106160	123889	116192	110858	110024	88831.5	88816.4	83980.5	309.369	80566.5	113588	103419	89196.8	87104.7	117482	102809	110034	104126	92308	82919.2	91174.9	108316	94205	118836	104133
967	267.978	553.364	9043.97	8838.44	9898.15	9178.67	5883.24	7999.12	8075.97	6141.98	6357.44	9683.8	9213.82	5269.58	6681.7	8012.49	10798.1	8976.45	6285.49	5209.76	8689.31	23152.5	12759.3	23236.8	18260.4	17127.6	16533.1	11402	10351.1	10571.4	15313.1	8627.9	8806.58	5184.69	15778.3	10948.3	10790	14916.1	19054.4	18326.8
968	268.124	1363.19	70412.9	56129.9	65574.4	26053.7	63147.2	89784.1	38736.4	43637.9	24361.7	4580.3	67409.6	37474	17661.6	37387.9	32670.8	48113.9	7466.23	48502.8	63364.6	45749	38342.5	338.117	38756.6	43537.5	61857.6	51536.1	5320.64	47919.1	56460.1	18319.9	47798.9	57772.8	61137.3	4444.35	90520.7	55280.4	56259.7	80902.6
969	268.269	2002.35	26861	20138.4	23453	21802.5	9469.16	17763.7	17589.1	15869	18916.5	16762.3	21001.9	15734.2	17038.4	21158.2	25445.4	23937.3	21640.2	21297	17342.2	17744.2	15741	176.998	15491.6	23002.5	20993.8	16997.3	16711.6	23363.6	20008.9	21371.5	20028.7	18394.2	15030.8	17406.3	21178.4	18496.1	22541.9	20215.9
970	268.964	553.215	5293.6	4589.67	6541.56	6468.23	3896.08	4772.97	5318.36	4440.6	4806.76	5765.15	4972.05	3076.81	3113.66	5709.19	6627.14	6444.08	3883.98	3566.14	4515.21	16057.6	8296.35	2018.83	12327.3	9158.14	11101.2	7366.16	6848.71	7157.72	10114.7	6025.35	5681.64	3994.11	10343.9	6869.11	7122.47	9977.78	12589.2	12510.9
971	269.113	1359.34	141565	121780	136202	53035.3	181153	180415	99868.6	101727	162134	73154.2	184712	94722	34693.2	94566.9	83224.7	100616	70588.9	122593	118611	131875	73222.4	385.396	67879.3	82498.9	120972	110394	66880.7	100013	191726	117944	96322.1	122919	198758	48972.1	177330	165541	114977	161061
972	269.221	1490.84	76255.8	57521.4	75602.7	66970.2	72514.5	47608	60153.4	54090.8	49654.5	40560.7	55276.4	29538.3	38663	64679.6	57749.3	73219.9	61858.4	59020.9	25932.2	53185.1	32522	111.948	48384.7	73107.5	64850.8	71257.6	53815.4	63929.9	76205.5	79460.7	34884.3	70184.3	59162.8	35458.7	87546.9	66113.1	65956.4	70242.7
973	269.938	553.337	923.206	1064.37	651.296	621.791	449.464	712.285	802.738	537.538	696.716	1040.77	962.797	196.256	441.427	1024.6	1576.42	644.46	683.96	568.491	686.095	2800.7	1031.17	184.941	1581.28	2048	1721.71	907.57	988.293	1219.65	1724	765.045	941.563	480.44	1835.65	1238.54	1078.67	1643.67	1861.84	2126.42
974	270.126	1359.53	52949.1	45109.7	50594.1	20164.6	66891.7	70244	38710.3	38610.7	61382	28136.3	67169.6	36673.7	12653.4	35115.8	30853	37805.4	26259.1	46249.3	45062.5	50551.7	27748.2	55.5969	25499.2	31084.4	45150.9	40629.6	25602.7	38119	72399.9	46409	35017.5	45629.3	75729	18457	71596.6	64117.7	44062.5	59765
975	270.225	1490.9	19336.3	14251.2	19070.9	18263.1	19050.3	13422.3	15006.1	14903.5	2945.82	9941.95	15087.7	8378.16	12366.1	17822.5	15675.5	19540.6	17547.4	14182.8	7011.68	13165.5	9149.46	182.293	13200.6	18972.8	17634.1	19274.3	13281.7	17154.2	19754.7	21270	9403.58	17511.1	17002.5	9150.16	22441.2	15000.4	17719.6	19165.6
976	271.171	1880.99	13106	9200.06	11043.4	10174.4	8290.1	8247.17	7572.94	8187.38	9221.68	7537.08	9413.62	6998.33	7559.09	10710.4	11650	9837.29	10488.3	26786.9	7508.44	8472.07	7423.92	198.178	8267.7	10749.5	9448.38	8553.02	7725.1	10344.3	10457.4	10255.9	9609.81	8496.72	7984.24	7936.35	10025.4	8711.51	11570.8	9699.8
977	271.117	1359.47	23265.3	18435.4	21544.1	7770.73	28406.7	28804.1	16342	15057.3	24908	13180.2	28756.2	18595.4	5201.4	15996.8	14047.9	16716.7	11824.6	18944.7	17979.2	20192.7	12029.1	104.763	9850.58	12788.7	19152.6	15892.8	10538.4	15102.6	29857.5	18634.5	15090	20094.9	30644	7894.06	28668.4	26886.1	18861	25705.9
978	271.192	1490.84	13780.4	10244.7	13718.8	11356.1	13239.3	9070.61	9556.06	8267.38	9643.42	6754.2	9364.58	5288.58	6989.06	11706.9	10001	13681.4	11122.1	10776.5	3998.71	9746.07	4324.63	124.428	8931.26	13099.1	12025	13826.2	9463.37	11697.1	13963.3	14706.4	5807.29	11972.1	10346.7	6480.77	14727.9	11835	11938.1	12571.9
979	271.164	2002.37	9274.82	7586.33	8921.15	7698.51	7231.15	6734.12	5825.87	6425.21	7536.75	6153.51	6794.8	6050.21	1053.94	8044.55	8615.01	6933.56	7942.2	7321.25	5916.2	7049.41	6148.74	241.295	5049.91	8556.92	7500.72	6323.69	6198.12	7905.19	7602.35	7940.27	6935.77	7152.96	6117.79	5644.7	7501.94	7030.38	8402.6	7148.95
980	271.178	1643.57	12714.1	10705.7	12610	10820.2	13892.2	7191.15	8244.72	9073.64	10208.7	6480.72	9202.51	5317.32	5935.83	9722.12	9436.97	10878	10533.8	8722.39	3448.02	6841.09	4021.47	181.54	7205.66	10333.1	8622.37	13635	6995.53	9113.81	10391.6	10729.9	5040.58	11351.1	9496.49	6066.04	13000.4	10519.5	8937.44	10789
981	272.104	1319.78	10106.8	19998.8	14982.4	18958.7	9171.13	17075	12235	12497	14834.2	7500.14	15346	11213	6935.65	7538.76	14831.5	8261.05	8375.59	15862.8	10364.6	3948.55	13386.4	36.6858	7849.52	13978.4	22377.8	13006.6	7777.68	16217.3	24978.8	8103.95	8709.35	16512.8	17737.5	7909.31	27374	18314.2	17345.4	18031
982	272.119	1360.45	12766.5	10249.7	11845.7	3310.61	15128.7	15176	8003.08	8290.72	13581.2	5922.04	15456.1	8918.98	3014.95	8555.35	6332.71	8549.38	6197.29	9843.47	9957.39	11154.7	6640.13	40.0904	4649.12	7124.3	11451.2	9870.32	5844.47	8767.98	17115.5	10039.4	6761.02	11029.9	18318	3780.04	17257.4	15325.7	8254.41	14937.6
983	272.152	1881.05	3253.35	2486.74	2648.56	1814.38	2106.66	1461.77	1626.69	1881.92	890.584	1956.88	2204.66	1520.6	2080.06	2182.03	2704.16	2456.21	2726.96	2217.04	2153.84	2254.25	2271.63	119.134	1312.3	2812.6	2618.77	2506.8	2081.62	2098.54	2445.16	2779.1	2406.78	1573.74	1697.33	1968.22	2049.23	2439.7	2670.47	2517.39
984	272.183	1490.71	4481.85	3802.91	4173.11	3927.65	3815.27	2842.41	3705.2	2806.13	3226.19	2584.45	3435.64	1724.38	2402.92	3547.13	2765.19	4559.48	3213.18	2656.67	948.5	2609.94	2072.74	93.0376	2767.01	4349.77	3116.51	3615.6	2440.78	3860.07	4639.38	4306.55	2124.1	4029.22	3950.05	2152.28	4754.51	3971.29	2951.73	4123.84
985	273.136	1374.58	19582.7	15642.8	20290.8	7470.53	24493.6	25333	6357.62	15507.9	22459.3	8897.66	27063.7	7664.08	4696.04	11895.7	10664.2	13012.5	8858.27	16916.9	15291.6	17203.7	8996.99	26.4745	9060.33	11023.4	15465.1	15276.5	8357.37	12964.1	29238.8	16628.5	13299.4	15164.4	28793.1	6547.74	26015.4	23507.6	15083.7	23693.8
986	273.119	2223.61	45552	34927.8	34203.3	35097.7	33242.8	21862.9	16844	21405.7	18563.8	22832.2	33044.8	17926.9	27470.6	33858.7	25532.1	35595.3	29424	27500.4	14250.6	26884.9	16241.2	488.633	12964.9	20231.5	23074.7	25405.2	18343.1	21517.2	26070	31527.7	18847.8	28036.9	34992.5	12766.1	29524.9	32165.3	21918.1	38337.5
987	273.118	1320.57	9625.65	19153.9	14432.1	18637	8684.79	15519.5	11939.4	9517.51	13214.4	6754.14	14294.1	9910.97	6446.73	7304.14	13203.4	7714.22	7380.93	14382.7	10660.2	4033.51	12320	27.9867	7449.98	12866.6	21389.5	12696.4	7823.45	16514.7	22510.2	9524.93	7816.56	15390.3	18261.2	7413.94	26159.2	18432.6	16927	17562
988	274.134	1359.31	361433	310412	344249	134087	457196	454252	255803	258684	412165	191922	464875	243716	88761.6	241294	210970	252348	176787	309933	304499	331924	183339	18.9099	163486	206450	305891	280582	166298	255432	477568	298861	241608	310230	503973	123447	452099	419530	293588	406651
989	274.238	2218.77	24857	20509.5	10656.1	19579.5	10492.5	13850.5	11914.1	4944.52	11526.9	8326.12	10331.2	6321.27	15165.7	19374.2	13325.3	17741.1	13984.6	14777	7019.57	10686.5	5340.16	251.888	8317.85	8495.63	6864.71	15786.3	11700.9	9046.74	7109.94	18158.6	9548.26	19973.7	14930.4	1796.99	3985.2	2507.96	6636.97	15157.4
990	275.116	1881.1	18205.9	13121.1	15741.5	14611.4	12219.7	11791.8	10796.9	10547.5	12289.3	10573.7	12014.6	10330.1	9924.1	14073.1	15526.3	16785.4	14387.1	14126.8	11715.8	11923.2	9051.37	53.7046	11585.2	15074.9	13687.7	10533.1	11059.5	14743.4	13992	14039.5	14035.3	11706	2375.87	11241.5	13208.4	11867.2	14662.5	13724.4
991	275.156	1359.34	110849	93589.5	105712	42547.3	139854	141077	78538.7	80517.2	126222	57643.6	141982	73905.7	27403.5	73116.6	64934.4	78269.6	54791.7	96712.9	92320.1	101452	55986.2	61.6483	48810.3	64147	94747.7	86755.3	49259.8	78476.6	145757	91267.7	74315.1	93691.1	155649	39194.8	139516	129093	91243.4	124914
992	275.111	2002.35	13859.2	11557.8	12356.9	12185.4	10306.5	10511.5	9220.07	9798.67	11711.8	8797.67	10739.1	8819.65	9026.27	12095.8	13777.2	12710.9	11386.3	11907.3	9959.71	9466.92	8712.67	160.736	8497.11	11068.5	11689.4	10192.6	9981.73	12172.9	10543.2	11148	11168.5	10289.9	8880.91	9879.38	11648.9	9978.17	12691.6	11004.7
993	275.134	2222.65	46492.2	40368.9	39946	38193.7	35957.6	29963.4	28043.6	27747.7	23931.1	27748.2	33307.8	25534.2	33818.8	40135.3	29420.3	43709.5	34367.4	34885.4	19879.6	32617.9	19347	2756.33	19949.2	28036	32221.2	29882.7	21328.2	26421.9	33404	36034.2	26536.4	47666.7	36708.8	14413.4	35670.6	42418.4	33669.8	44567.6
994	276.188	1359.23	78671	67266.6	76800.3	29775	98386.4	100777	54093.6	54897.1	91060.2	41186.7	100492	53866.4	19416.8	53037.6	45438.1	56564.5	39886	69369.9	65158.8	72951.4	38334.7	51.8132	33887.4	44461.7	67322.1	60921	35517	56059.2	104912	65709.6	52761.9	67475.9	111326	27081.3	100950	91592.1	64152.8	90385.9
995	276.115	763.657	17711.8	25815.8	47033	37341	26887.6	25471.6	26513.8	18733.5	30501.5	10086.7	13278.1	10455.1	8893.34	14970.5	10242	16134.2	8720.33	21332.7	16667.7	17759.3	14809.5	24.2049	35663.7	14096	26162.7	19666.7	8835.8	27268.6	49368.3	19676	7612.71	22735.4	32934.1	40778.2	38348.9	49499.3	30364.4	50263.1
996	276.119	929.897	467.78	13658.1	6006.86	7126.22	1815.9	3859.21	2576.03	4155.61	12035.4	9702.81	11399	8437.25	9236.65	17022.5	20304.3	18562.9	11082.3	11133.7	1846.14	5903.59	3131.98	23.0701	207.31	2675.35	7981.46	7990.09	8469.3	12787.5	12738.8	13557.8	3465.14	9455.33	12445.5	10082.1	14100.9	18150.6	15867.3	16750.5
997	276.147	1055	7359.91	10166.6	8881.88	12523	12028.6	8249.8	12257.9	7769.26	8399.39	6476.68	9609.86	7071	4671.95	1075.2	5066.1	2076.3	1284.03	5430.65	8114.13	2909.26	4355.21	19.2878	9865.87	2310.95	8872.7	8067.08	2320.32	7640.37	6045.12	7165.57	6446.45	6849.09	8970.05	5286.35	6378.64	6882.83	3833.33	5238.71
998	276.162	2220.53	13688.7	11682.3	11336.7	11172.5	10021.6	5335.7	3393.87	9756.35	6234.55	6446.55	8190.4	6582.34	8133.05	10572.4	7155.74	7326.71	8575.05	9083.95	6975.82	8534.82	3895.99	407.831	4377.12	4788.18	8551.37	10125.9	7230.84	8816.04	5604.88	9138.52	5792.91	12260.2	7635.89	3086.75	10629.8	9611.86	8248.27	10070.8
999	276.261	1824.39	7318.43	8723.42	33142.4	23244.4	7961.76	4824.91	4908.18	6495.83	2013.19	1710.14	9769.55	2001.95	6611.69	2643.52	3016.99	6330.54	6415.12	2131.69	3557.16	6465.62	23168	141.825	4082.49	2368.8	13020.1	3813.22	2971.36	37899.5	1942.18	10832.8	4356.65	1750.23	9661.03	5907.61	6446.11	4615.46	1240.67	1827.47
1000	276.997	1051.58	5847.41	12365.3	26867.9	15895.9	9747.62	12420.3	13083.3	1295.73	12294	12175.7	7869.27	12503	13286.4	22644.5	7485.32	27297	22034.9	14367	2969.56	13379.8	4584.48	34.7946	3220.16	5309	6751.89	5891.86	8742.09	4018.7	6085.47	3622.28	768.088	6726.2	12439.2	4903.33	14206.9	17450.8	9519.83	10616.2
1001	277.187	1359.72	481430	408781	463578	181080	621542	615588	343381	345271	555392	251541	623747	321237	118268	314760	282050	340989	235460	413949	399096	454586	242778	81.314	219775	279568	408160	377263	219433	340226	678515	407151	324866	408618	695208	161682	624923	572472	396515	559223
1002	278.177	1359.7	178334	151368	169462	66512.5	226534	224325	126157	130566	203562	93125.5	229382	120142	44022.9	117035	105000	125597	85800.4	152005	145325	163593	88935.5	27.9874	81418.9	102077	152074	134930	80322.5	125053	241119	147392	120519	149741	249345	60179.4	227379	208197	144584	198547
1003	278.103	524.849	190900	82607.1	128645	112673	111526	97458.4	101534	30768.1	53691.8	72642.5	78309.9	89303.5	86889.7	36980.2	55837.6	40130.4	51343.7	73721.7	96821.5	49441.3	60800.1	33.2815	1624.32	13842.8	18313.1	20166.8	38994	42834.7	32990.7	60069.8	47786.5	36280	29752.2	35366.3	32743.7	31189.9	30981.6	38654.1
1004	278.092	830.23	2535.38	25859	21128.2	39250.8	18637.4	32597.1	27744.2	42035	31929.8	22960.6	38607.3	41604.7	27898.6	23572	30350.6	28709.7	28199.9	28410.1	8359.04	15798.7	7952.81	12.4806	2207.43	7928.69	20793.6	15785	27787.3	48674.7	23879.9	39853.2	24630.3	37836.1	29105.5	15790.2	34237.5	37553.9	41369	47930.9
1005	278.109	2224.56	26046.5	19305.6	19338.6	20681.4	16703.1	12819.3	12600.8	10845.1	8309.39	11723.4	16457.5	10156.6	15612.5	19351.2	14510.4	21553	16930.6	16153.6	6372.26	12890.9	8221.81	146.364	1651.79	10006.2	12004.4	13011	10573.7	11401.1	14330.4	17246	7821.32	14168.9	18989.1	7398.09	17250.8	20865.6	12773.1	21592.1
1006	278.193	1024.15	81702.5	44997	52857.6	56305.6	37265.2	35060.9	33327.1	30717.2	26130.3	33660.8	33572.4	21711.5	23437.9	56575.9	43490.8	68090.4	53867.9	47122.6	50451.6	59020.2	41988.8	86.9871	56164.3	68108.5	62291.3	49372.6	51977.5	51316.7	69298.6	54587.6	56827.3	30757.7	29511.9	42456.6	62624.3	50964.5	54108.7	57982.5
1007	279.165	1359.72	80179.6	68712.1	77913.3	30442.7	101408	102094	57904.7	57982.3	93705.5	41669.7	104147	53736.3	19827.8	52578.4	46944.7	55273.6	40018.7	70112.8	66218.3	73696.7	40097.9	97.1993	38073.1	44869.6	69128	61637.6	37813.1	57635.1	110642	68590.2	54709.5	69351.2	116388	26736	103514	97171	66888.3	91441.3
1008	279.131	2252.65	43659.5	35388.3	39511	28311.5	27473	18654.9	13714.9	5914.23	15582.2	16618.5	17413.3	12873.8	21742.4	30509	25766.5	12376.9	27018	27439.3	9570.18	13284.1	6760.01	242.056	8354.93	19274	24970.7	18740.7	10908.1	27005.8	18824.2	28559.7	12161.3	16224.6	15913.5	17121.3	29363.2	29249.2	27885.8	31325.6
1009	279.113	524.399	48660.8	20646.1	33452.6	27757.1	29993.2	22617.2	25143.5	8303.56	12305.4	19008.2	19145.7	21994.1	20885.9	9467.31	14402.2	9707.42	12617.5	17192.6	25095.7	11340.4	13451.6	33.661	1419.13	2516.66	3261.43	4516.4	10564.4	7051.96	8394.64	12988.1	10932.9	9746.06	7194.66	8859.81	6655.13	8682.93	7927.91	9030.16
1010	279.09	829.977	1510.74	6493.24	5435.74	9113.86	4794.7	7312.97	6814.83	10549.3	7837.1	6080.62	10029.5	10247.4	5824.28	6071.59	7626.12	6620.62	7309.62	7479.77	1859.33	3300.96	1777.43	84.339	690.646	1325.27	4064.3	3082.65	6975.1	11176.9	4331.89	11623.8	5876.71	9379.95	7152.95	4234.04	7660.25	10301	10634	10812.8
1011	279.186	1024.21	19534.4	10579.1	13904.6	14758.2	7439.76	7467.15	7974.64	8265.84	6330.91	7684.99	6380.13	5340.43	5748.25	13180.2	10025.3	15527.3	12591.3	11463.5	10642.5	14177.3	9766.61	50.679	14251.1	15871.8	14866.4	11184	12225.8	12262.3	16564.9	11935	12817.9	6164.14	665.042	9676.63	14446.1	11569.7	12539	12592.4
1012	280.15	1358.95	19739.2	17050.6	17833.8	7287.67	24922	23541	13371.1	14650.6	22472.1	10036.9	25341.9	13432.7	4904.63	12405.4	11317.3	13478.9	9911.74	16584.1	15491.7	16854.8	10223.6	83.5832	9009.13	10296.1	15526.4	14362.8	9534.97	13305.5	25214.3	14624.1	13319.7	16256.5	27683.1	6277.35	23183.8	21238.5	15371.4	21375.8
1013	280.154	1398.34	5313.78	9450.56	29445.6	15984.2	12745.5	15487.4	10172	11905.7	41871.8	12642.1	20084.7	8242.28	11757.4	10466	17324.1	11702.7	6620.17	15025.9	331.851	9535.28	417.229	50.6799	585.646	3635.74	10950	10268.7	3599.37	4238.61	25202.4	5990.08	147.592	14504.1	29098	5012.15	52042.7	16755.8	18314.5	29235.9
1014	280.083	523.998	25793.2	11306.7	16461.6	14377.3	14333.7	9501.68	13681	3266.89	7063.93	8865.81	10296.4	10410.9	10793	5236.95	7619.9	5504.47	6241.76	9816.59	12243.9	7321.19	7812.59	45.3832	1276.27	2400.83	2201.88	2513.79	5048.02	4797.1	2469.81	7150.93	6639.83	5298.2	3261.83	4446.29	4035.02	2840.54	4493.03	4031.72
1015	281.056	361.648	75295.8	98642.8	103707	137261	105684	115828	98905.6	79289.4	85517.1	69152	142930	57133.9	51830.4	74567.4	96271.4	80629.3	69476.4	61230.1	69582.2	174809	130992	0	165463	188806	171133	113387	99944	118761	147178	112681	127444	86882	144186	119553	118718	130472	157670	134089
1016	281.048	397.807	55956.6	31493.5	37872.5	36266.1	35129.6	36160.2	33346.8	62463.4	21519.5	21469.1	26641.6	25770.4	28708	25996.8	20057.2	24572.2	28351.4	26539.6	124642	71641.9	133198	123044	165572	125210	87380.2	71842.9	96159.9	67044.2	78718.8	80444.6	133113	48664.7	48578.2	48116	40594.8	36609	32088.2	37259
1017	281.054	593.129	78248.9	43243.6	54226.9	81557.7	58373.4	52238.5	65626.2	64827	32464	39249.4	73094.9	75926.1	55423.9	29712.2	32637	36821.5	41614.2	61084.9	76778.5	71774.1	71394.9	239703	51162.5	42948.8	47214.9	47318.4	56918.9	50237.3	53256.9	57594.5	67705.5	39435.5	57664.3	27500.1	45009.3	38942.8	29671	56316.8
1018	282.048	361.648	19554	27560.9	29949.9	38995.8	29346.1	32992	27984.2	21383.9	24084	19726.7	39518.7	15483.5	13611.2	20528.9	27252.9	23566.6	19446.7	16748.6	19685.3	49268	36159.1	0	45831.7	53413.5	47919.9	31847.9	28520.2	33888.6	41850.9	31322.9	35639.8	24384.2	40468.7	32970.9	34025.2	36954.8	44273.4	38571
1019	282.047	593.044	22391.2	12269.2	14858.6	22812.4	16013.8	14971.3	18114.3	18001	9108.14	11615	20700.9	20555.3	15475.5	7931.39	8789.91	9842.31	11788.4	16728.5	19840.4	19260.5	19519	66633.6	13469.1	12171.1	13144.3	11607.3	16016.7	13298.8	14748.9	15646.5	18867.4	11037.7	17223	7880.74	12439.9	10713.7	11356.2	15170.9
1020	282.091	1177.64	14844.2	47229.6	24347.8	66014.2	51385.8	78754.6	76671.5	76861.5	23125.1	24278.5	72649.6	45542.1	42173.6	20851	34771.1	23121.2	19723.9	18587.3	8820.49	9478.68	3656.36	2335	4799.39	6474.06	13548.1	12567.5	25092.6	25803.4	14636.1	35148.3	29358.6	13806.2	21058.2	12278.3	18037.3	28005.1	19738.1	26860
1021	283.039	361.577	11541.5	16179.5	18451.8	24491	18142.2	18298.6	15328.7	13384.2	14056.3	12331.1	25102.6	7397.27	6931.52	12075.7	0	14069.7	10279.7	10656.4	10837.1	30030.8	22104.9	0	28494.5	31862.9	29170.6	18567.7	15912.6	19472.4	25080.5	18564.2	21413.8	13066.4	24857.2	19171.4	20822	22490.9	27691.7	23944.6
1022	283.041	592.879	13366.3	6431.39	9614.06	14529.3	10211.4	9319.39	10867.6	8063.02	5117.25	7265.64	11551.6	13069.7	9494.73	4728.48	4976.48	6012.02	6868.57	10036.2	12137.2	11086.8	11549	44373.1	8893.23	6973.34	8520.07	7743.37	9579.23	8278.58	8876.25	9730	11010.6	6018.54	10005.3	3252.08	7441.69	6630.28	7167.25	8673.87
1023	283.04	726.574	27380.2	29029.3	18731.7	9032.37	3699.41	6056.14	2783.68	5076.67	17801.3	19558	15414.2	21288.3	11618.7	22100.9	20151.6	16145.7	4189.5	36486	4190.74	14378.4	4157.75	2530.17	9280.29	12430.1	36933.6	36100.1	9373.7	32204.6	13310.3	18592.3	2584.36	51901.8	8202.66	6598.38	25969.4	23780.9	56820.4	29469.5
1024	283.046	1085.11	17317.2	4635.27	18534.9	9403.35	8095.2	19788.1	12914.1	16013.9	38375.2	9374.31	7581.55	7778.31	6026.46	7227.85	6847.7	3543.81	886.887	10305.3	653.269	1357.54	639.189	1552.91	472.149	2644.76	7876.47	6765.44	992.497	4572.12	3811.81	3738.6	715.936	15779.1	1580	1454.46	13551.4	12376.9	21730.6	13877
1025	283.192	1490.94	10427.8	6777.64	8720.78	7885.5	9507.01	6118.57	8110.59	7416.53	5841.43	4747.13	7133.11	3533.74	4980.05	8607.12	6525.96	10069.4	8348.03	8222.58	2719.6	8483.78	3154.07	1427.33	5641.61	7724.71	7412.28	8319.19	6666.15	8902.23	14125.9	10257.4	3127.04	9211.96	9846.4	4041.62	11727.7	9321.71	8402.17	9136.33
1026	283.213	2217.81	6099.89	4871.05	4374.1	4110.79	3393.29	8432.74	4128.15	7953.14	1201.07	3147.84	4462.99	6120.64	5538.45	3233.76	4560.99	7664.97	6093.51	6688.75	3751.52	5005.89	2600.33	863.428	3634.65	3718.33	4735.66	6598.56	4115.28	7263.37	4250.07	5317.2	5037.48	7992.41	3570.1	1624.27	4936.65	4664.84	5259.23	3438.86
1027	283.206	1643.86	6126.82	4407.34	6909.06	4223.42	5210.92	3520.08	4231.17	3268.9	3051.47	3006.47	4332.36	2902.39	2647.38	4745.2	4213.44	5096.41	5795.27	4603.47	1420.87	2150.72	1041.38	550.662	2793.11	4385.69	4202.98	4097.9	2537.3	2943.6	4074.76	4501.55	2657.06	6422.3	4244.34	2104.48	7580.27	4741.34	5139.55	4431.19
1028	283.966	361.716	1897.98	2561.48	1133.52	3460.81	2318.77	3254.18	2521.45	1487.61	2192.09	1946.8	3131.83	1316.77	1327.16	1827.11	2310.22	2151.91	0	0	0	6029.12	3357.66	0	4201.99	6683.19	4476.74	0	2852.83	2970.58	3007.57	1751.35	2989.26	0	1756.41	2503.32	3397.85	0	5443.67	3220.81
1029	284.114	1360.79	10434.9	8682.55	9080.46	2337.1	10897.6	10993.6	6132.56	6999.39	11867.1	4380.34	12665	4913.22	1525.18	5905.77	4869.14	6652.64	2354.6	7910.81	6426.8	7922.84	4165.26	613.809	2892.72	5043.7	7480.59	6824.78	4485.17	6308.66	13037.3	2385.58	6035.92	1598.87	13753.9	2470.07	10449.1	10785.3	7742.48	3831.08
1030	284.035	726.518	6362.16	6711.62	3192.26	1519.81	561.172	1083.13	371.208	1123	3926.62	4257.05	3490.06	5238.03	3000.84	5544.24	4472.16	2947.48	754.124	9294.22	932.178	3270.49	767.709	246.209	1687.06	2773.67	8737.71	8062.63	1688.45	7834.45	2618.82	3876.65	524.29	11541.5	1593.12	1074.23	5513.39	3543.38	12986.6	7024.54
1031	284.232	1490.79	1635.51	1467.99	3329.79	3496.24	3305.43	2765.15	3307.78	2544.29	2488.27	1756.05	1717.46	1346.34	1355.55	3137.08	1951.45	2711.51	3132.85	1625.99	407.179	2369.69	1656.03	1557.43	2055.71	3120.09	2828.51	2686.41	1559.48	3142.12	3548.38	2887.21	1571.83	2777.94	1522.43	1328.52	4854.11	2048.73	1937.28	2885.69
1032	284.228	1621.9	3828.73	2445.45	2311.19	2789.89	1594.25	2624.22	1285.71	2212.93	1929.07	1879.25	1275.14	813.191	1013.3	4077.46	1864.57	3785.15	3005.07	2618.05	1168.61	979.635	1547.55	6104.93	1643.25	3352.62	1143.92	2450.05	814.872	2465.06	1435.34	2351.19	2604.49	1109.96	1360.61	2343.48	2360.05	2298.79	1632.87	2141.49
1033	285.078	793.239	1173.09	5165.66	5415.14	1190.38	898.971	730.056	386.681	180.077	9177.72	4131.39	1264.67	1386.89	4213.83	20991.6	7740.16	22422.1	15701.5	12395.5	1102.95	18796	13322.5	1575.23	11080.1	13794	12201.7	12823.4	6311.28	4068.29	14239.5	3439.47	155.699	8495.69	7584.76	9554.35	15090.6	14080.2	15616.9	13134
1034	285.051	1242.39	5749.7	3972.4	5008.97	2292.26	5453.41	6475.14	1970.5	984.263	11334.5	2565.14	5802.57	1380.3	1790.17	4004.54	3116.6	3358.81	2491.34	5321.11	831.349	3033.55	700.549	673.577	636.599	1128.05	5214.82	3484.32	1557.91	3739.99	7245.17	2399.9	293.244	6111.95	6965.34	873.899	10702.8	9437.81	9176.88	8987.65
1035	285.198	1490.92	63881.6	45597.9	62217.2	53290.9	61233.6	38805.1	47066.6	40803.6	39317.5	33102.5	43714.4	23866.8	29407.4	53465.1	48354.6	59387.4	48005.8	48032	21302.3	43873.9	26716.3	472.374	41760.6	59198.7	53644.9	57293.1	43732.1	52992	62452.7	67008.7	26610.3	58876.1	48237.2	29055.5	71935.2	55951.1	54910.3	57082.6
1036	285.186	1881.14	16613	12602.9	14718.9	13501.2	10443.2	11085.1	10125.4	9684.28	11002.1	9490.86	11032.2	9348.36	9530.18	11302.1	12013	14735.5	13124.2	13417.7	10202.6	11339.1	9855.44	631.975	10647.5	14438.4	13023.8	10081.4	10244.7	13548.5	12315.1	13094.9	13030.4	10582.6	9522.54	10260.5	13064	10828.3	14624.9	13520.4
1037	285.215	1323.81	17117.5	17073.9	20432.3	25204.8	51828	15022.6	31551.8	32793.4	14129.6	12779.8	19057.8	12390.4	12175.6	16507.6	25099.5	19549.4	15853	18245	10429.4	19557.6	13087.2	185.319	16242.4	17772.2	18624.9	34504.8	25597.7	24809.5	17853.4	25375.8	14869	23353.1	22524	11190.8	23382.9	20831	14215.4	17251.6
1038	285.179	2002.42	10958	7527.49	9756.57	8009.79	7576.47	8155.71	6253.11	6984.87	8342.69	6887.49	8064.24	6182.1	7383.76	8669.03	8711.55	7727.86	8874.1	9127.06	6636.79	7117.44	6588.19	996.561	7043.13	8319.91	8624.23	7011.85	7126.49	8600.22	7171.35	8818	7544.8	7790.75	5778.71	6694.78	7876.94	7594.24	9769.62	8009.47
1039	286.137	1359.72	17246.7	14209.8	16245.2	5914.01	22286.1	23395	12812.1	13406.9	18399.7	7707.39	23302.4	11881.1	3363.8	10947.3	9904.4	8895.16	8646.03	14652.9	13785.1	16711	9149.62	85.8531	7630.47	9664.04	14945.6	13725.3	8147.73	12341.5	22669.4	14293	10972.8	15869.1	25342.8	6147.92	23679.1	20669	14777.9	20190.7
1040	286.218	1489.5	33299.5	18294.2	30985.6	27207.2	26478.4	18698.5	19927	23992.2	23784.9	20407.5	19458.3	14220.8	16420.2	27656.7	27158.4	31374.9	27605	27160.5	12327.2	18346.9	14391.7	104.008	14724.3	28644.1	26466.6	27186.7	20374.1	19823.3	28645.8	30336	17304.5	18278.3	20871.7	9907.89	29200	28831.8	26844.5	28029.6
1041	286.165	1881.12	4021.73	3376.93	3052.9	2938.6	3129.63	2312.43	2509.51	2103.33	3273.05	2433.45	2628.4	2225.27	2429.57	3678.17	3618.55	2705.98	3754.25	3332.91	2789.52	2415.89	2608.76	63.9161	2208.29	3865.86	3284.5	2484.5	2614.96	3675.71	3442.99	3300.49	3667.2	3136.21	2783.31	2761.72	1598.48	2572.59	4076.34	3212
1042	287.134	1359.74	2308.74	2523.07	4412.72	1584.34	5443.49	6191.32	2293.98	3921.54	5350.41	1814.38	5933.96	3642.25	784.196	4279.52	3162.6	4655.99	2012.22	4353.63	3831.46	3753.89	1751.14	71.8589	1854.49	2759.44	3856.85	3395.56	2027.11	3611.71	6759.27	3715.57	2019.04	3698.16	6522.09	1245.2	6244.08	5650.92	3778.28	4655.88
1043	287.147	2221.69	4524.33	4492.73	5453.53	5307.2	5253.33	5088.26	3569.73	2733.89	3971.59	2734.27	5154.49	3522.09	3568.96	5225.95	4624.61	5529.31	3890.91	5585.31	2738.63	4909.23	2750.82	245.835	2383.24	3852.37	3498.12	5710.22	3250.28	3436.68	14082.2	5018.73	3742.99	5969.92	5721.25	1783.5	3186.51	5526.47	2023.27	6252.24
1044	287.139	1881.14	1798.46	2171.24	1918.26	1807.03	1808.29	1622.43	1313.08	1784.91	1717.05	1404.6	2032.17	1438.6	1622.07	1459.06	2330.04	2239.94	1751	1683.43	1418.13	1678.67	1468.66	121.404	1306.51	1941.86	1416.58	1798.91	1798.15	1998.97	1877.89	2520.32	1528.18	1228.48	1284.48	1536.67	2178.58	1502.87	2204.12	2065.18
1045	287.213	1489.76	7485.67	6866.55	7693.44	6791.92	5905.73	4363.57	3953.17	5417.51	5858.35	3503.58	4141.87	1900.1	3921.12	4915.59	5760.56	6009.4	4770.38	5307.05	2185.41	4701.54	3522.12	49.5452	3946.61	5643.07	4339.02	5622.6	4564.14	6546.35	6172.68	7584.14	1334.32	4922.78	4252.87	4606.98	6297.59	6143.28	5170.8	5751.21
1046	288.094	1067.99	12811.9	29612	31216.5	47494.5	10926.2	23592.6	6609.37	11730.8	33276.8	24292	36387.6	29506.2	22879.3	16537.6	18119.6	16408.1	13638.5	30119.9	7572.49	19256.4	13051.9	51.0568	15442.1	12035.3	37292.1	18562	16577.8	60491.6	27511.7	31326.5	11009.9	39297.5	34901.4	13675.5	45785.8	56100.9	41955.3	34626.8
1047	288.135	1359.8	12988.8	10307.4	12001.6	4352.47	16103.4	15111.3	8632.53	9249.66	14947.3	6949.77	15585.3	7922.66	3356.46	8286.69	7076.13	8249.82	5727	10521.7	10861.9	11120.3	6551.98	18.9104	6593.49	7007.38	10500.2	9686.12	5781.12	8761.13	17644.8	10162.5	8199.8	11286	15109.8	3582.7	18042.7	14406	10821.1	14693
1048	288.163	2222.57	695.546	3792.43	4091.47	4159.31	2682.1	2714.54	2774.85	2621.28	2050.25	2382.89	2874.63	1971.48	1006.83	3651.46	3033.54	2977.58	1715.87	719.083	1773.93	2882.53	1804.74	125.943	1279.35	1883.21	1578.8	2801.43	2073.14	2756.35	2603.04	3541.2	1148.93	1162.85	3876.35	1272.23	1844.89	3394.15	2733.56	2023.64
1049	289.148	1359.53	10077.7	7570.74	11088.3	3664.6	14135.7	13744.7	7548.16	7777.18	11978.2	6232.06	13363	7206.05	2838.93	7844.43	5517.21	8403.91	4634.36	8015.13	9198.76	10108.2	5947.39	50.6802	5669.71	6531.31	9241.24	7804.45	3587.82	8390.52	14815.1	9187.1	7061.94	9136.96	16123.2	3009.2	14610.3	13148.7	9822.77	12266.7
1050	289.126	2223.53	11557.6	9353.91	8599.65	9698.03	8641.43	6461.32	1317.35	6866.48	3575.36	5638.05	8514.75	4761.77	5833.12	8135.5	6282.94	9902.71	7953.73	8781.54	3784.4	5785.92	3121.2	114.593	3152.96	6855.93	6331.02	7180.84	4621.34	5361.45	7110.94	8674.63	4739.76	8261.33	9207.99	2836.3	9183.2	8603.96	6860.95	10501
1051	289.087	1068.07	2608.82	4834.69	6545.86	9550.1	2161.58	5280.82	1706.79	2274.59	7000.87	4578.72	7815.74	6932.62	5007.82	3323.2	4398.33	3950.02	2813.06	6730.81	1729.53	3193.82	2120.94	76.018	1440.1	2025.2	8633.82	4073.35	3521.37	14602.5	5325.27	6993.25	1757.57	8712.29	7786.3	2648.9	9476.02	11692.5	8351.19	6506.65
1052	289.136	782.777	12546.8	3292.74	2996.89	4883.11	2274.63	2574.39	1810.43	2740.07	1944.52	3912.21	1751.8	1590.46	1279.48	3602.09	3539.5	3356.08	3381.18	5482.5	6502.84	3172.84	3336	960.479	2888.07	3486.61	2284.74	3001.93	3190.4	6476.96	3026.26	4969.04	8115.22	1196.04	1799.35	4004.89	3134.79	4615.48	2570.14	3156.67
1053	290.184	1152.89	31460.8	23014.6	26032	24114.1	14771.3	13889.2	12211.2	14339.9	14508.3	14341.9	12590.8	10581.4	10855.6	21548.6	19097.8	23054	18675.3	24125	18460	17830.3	16525.8	31.7689	18003.9	19582.5	19999.6	21470.2	18529	20137.9	22524.2	17555.7	16230.7	10592.6	11979.1	15243.2	19891.2	25272.7	21942.3	24149.1
1054	290.133	824.823	16746.8	14473.4	13824.7	23367.4	15061.3	16669.8	10770.6	8892.19	9058.71	10262.7	17721.4	12398.6	9577.98	5568.92	6654.38	6547.63	5235.54	10911.7	17836.9	7801.56	8770.99	26.0959	18757	4403.07	18834.6	8391.29	6960.1	12391.9	13522.3	16840.1	8683.32	10126.2	26860.6	8351.96	11782.2	12906.7	7988.23	8971.36
1055	290.134	1056.58	8225.55	11714.5	10428.6	15975	12468.8	11103.3	11956.3	7022.89	11753.9	7801.06	11745.6	9339.79	6473.87	2148.55	6545.66	3339	1576.45	7175.93	8506.31	4629	5800.21	20.8013	9690.38	2210.86	11258.8	8407.19	4988.47	12117.1	8986.49	9754.18	6523.98	4790.77	16923.3	6210.39	10041.3	4478.69	6306.65	7342.34
1056	290.134	1593.23	12349.1	5137.27	4028.13	7780.19	7167.49	6555.36	7172.51	4646.76	6746.14	6835.85	17756.2	9011.98	5889.16	1775.09	3109.71	1600.36	1481.56	5109.64	8401.39	1248.97	1718.38	74.5057	3253.35	1484.71	6288.83	3145.24	2557.8	5590.68	3803.33	8822.74	7049.64	4479.64	10815.5	4570.29	4264.1	3021.44	1498.57	3194.44
1057	290.125	1785.82	11524	7832.01	2153.82	8418.53	4468.22	7816.04	7385.18	3464.32	7129.64	11290.5	22262.7	13729.3	6500.31	2780.88	5282.79	3536.09	1874.91	9278	1751.11	1750.47	58.283	97.1986	339.731	2134.5	5119.04	1118.03	2687.18	3759.24	2374.03	6853.68	1601.02	8581.3	6851.75	2538.51	5803.29	1162.1	2397.96	4783.77
1058	290.278	1824.5	4041.12	4163.63	19236.4	14810.9	5317.89	3505.18	5907.05	3324.33	1653.84	1779.67	5560.08	1224.28	3020.99	3672.79	1434.32	3892.19	2151.1	804.468	1910.67	4085.51	13162.3	121.025	409.755	1689.77	6911.61	1614.3	1091.78	22138.9	1493.66	6161.46	2023.68	1864.16	3576.57	1985.11	3753.15	870.502	768.404	1817.26
1059	291.16	1359.53	715545	614514	683860	281052	912932	907200	512705	524152	809942	385370	916752	496944	187596	473295	425341	510701	355547	614396	605421	654256	367098	22.3144	340543	420540	604702	556724	335983	512878	958087	603575	497087	608113	1.01424e+06	254218	908657	835928	586122	801833
1060	292.162	1359.52	213434	181690	203851	84611.8	271832	274103	153888	157605	244008	114064	275134	146660	55758.1	142289	128444	153732	107161	186495	179304	196048	109133	25.7181	101330	125084	182955	166023	99063.7	152069	285973	181325	147425	182750	305298	77839	274016	247451	174988	241988
1061	292.1	623.64	19718.4	27695	19428	55554.4	43896.4	84548.6	93938.2	129077	11998.8	11260.8	62568.5	45499	25212.9	2855.56	16754.9	6371.71	6980.56	8009.65	12484.6	3526.76	1677.08	20.0455	1223.78	1982.75	4848.92	2277.49	9687.83	12628.7	5303.46	17106.2	42858.2	5432.63	8271.95	3403.37	4947.33	9907.96	5170.49	8542.88
1062	292.133	2224.47	22834.7	17130.2	17178.2	16891.2	16624	10372.6	9497.91	12039.3	6880.44	9074.08	14921	9336.48	13526.7	15975.8	12984	17829.7	14794.2	13085.5	5678.83	12581.9	4440.14	171.325	5241.08	9679.33	11869.4	10184	8447.62	9448.58	6593.98	14847.1	7789.78	11978	11750.4	6671.22	14269.9	17862.5	10758.3	18633
1063	293.152	1359.47	122603	104172	117474	47756	156879	153969	87690.5	88381.8	138710	66494.6	155147	82877.9	32259	81318.6	72222.1	86844.7	60843.7	106294	104190	111070	61554.6	38.1992	56433	69213.6	104720	95594.5	57178.7	86714.2	163110	101955	82079.9	103728	171854	43780.9	153238	141011	98898.5	135863
1064	293.115	830.268	3121.59	15480.6	8097.67	21227.3	8272.26	17687.3	15404.7	22649.3	16443.1	12973	21222.9	21591.1	16698	12213.8	16965.8	16672.3	17084.5	16663.2	4955.45	7914.28	4778.03	44.2493	875.916	4587.99	11421.8	7607.06	15206.1	26583.5	11382.3	23209.3	13901.8	21151.4	15280.6	9429.46	17316.6	21614.3	23172.8	24886.5
1065	294.139	1359.46	27771.2	21762.3	26168.5	10185	34512.5	34825.9	19042.1	19464	30686.8	14697	33615.7	18902.7	7638.15	17490.9	16839.7	18515.5	13669.4	23557.4	22423	24035	13312.5	56.3533	11691.6	14793.7	23046.7	20770.7	11889.3	20154.9	35851.9	22903.5	17458.5	22726.4	37498	9972.76	33984.1	31835.3	21921.9	30489
1066	294.104	830.393	869.12	4309.61	2392.31	4937.55	2403.92	6047.07	5133.37	7378.8	2173.92	3525.23	6632.93	6887.38	3712.42	3884.87	4737.48	5252.32	4514.64	4523.17	1384.52	2340.41	937.277	34.7946	293.387	812.256	3055.52	3093.03	4578.79	7709.32	3579.91	6385.43	4452.79	5728.94	4585.71	2060.42	4210.74	5634.7	6202.76	6486.38
1067	295.095	451.318	224370	64184.1	112338	103683	101912	86791.5	108873	47204.8	36149	50378.9	55694.4	46254.8	58562.8	42005.4	40306.5	37789.7	40235.9	54058.9	207900	147444	212691	670.173	134736	118508	68699.3	64117.5	81019	73738.1	113909	85859.2	87502.5	52926.4	39119.7	38650.6	43696.8	34992.4	43890.1	47207.5
1068	296.08	451.391	68468.4	19378.4	32632.7	26278.9	28267.6	24239.2	28891.4	12576.8	11847.7	14291.3	16154.7	13084.5	15015.3	11732	10440.3	10265.2	11195.3	13513.2	61257.6	40563.2	64677.7	144.473	40490.5	35461.9	20166.5	16515.3	24827.9	21862.2	34502.4	25686.2	23884.4	13578.9	10854	11214.3	10931.2	9836.04	14204.9	13326.8
1069	296.133	1177.92	3812.12	13643.1	8198.96	22277.4	17815.4	26552.4	25230.6	28509.2	7418.52	7533.39	24015.6	14455.1	12761.4	6086.85	11175.7	7527.37	6244.81	6448.72	1658.84	4000.72	1624.57	44.6275	1357.35	2461.45	5576.29	1749.82	8909.95	8290.1	8429.91	11948.2	9875.67	4913.2	7174.77	4186.12	5421.86	8907.7	8971.36	11881.3
1070	296.125	1320.72	1264.66	2885.78	1562.16	5583.68	3470.72	6330.48	6100.08	11136.1	1669.64	2390.15	5548.44	3429.41	2983.39	1828.26	2832.34	1326.01	1409.81	824.22	2281.17	4399.44	1138.24	67.6975	1232.65	1026.89	4016.36	3855.06	1605.01	1992.37	5477.34	2322.61	2893.05	1304.98	4128.8	2024.02	2756.31	3241.74	7518.54	6521.98
1071	297.111	1321.48	6605.85	21367	11600.1	31029.8	24174.6	36625.4	37018.9	40677.4	10449.6	7125.28	30965.7	19163.3	17171.1	7684.05	17772.3	10404.9	7462.87	8206.69	2926.24	3763.34	985.006	101.357	790.241	2609.55	6055.14	5780.17	9553.28	12410.4	7512.3	15688	12086.3	5833.89	9947.58	4401.84	8146.44	12903.2	13548.6	12682.3
1072	297.116	1177.89	4494.91	14546.9	8477.41	21581.1	17821.6	26445.4	27222	27742.8	7856.85	7704.51	23883.9	14521.2	15279.1	6328.81	12427.8	5867.88	6510.17	6572.3	1980.25	3104.88	1027.86	74.5057	1221.85	2131.49	4349.35	4960.31	9641.41	9379.57	6145.55	12849.9	9149.22	4644.68	8569.59	4694.96	5914.22	8401.72	7842.89	10019.1
1073	297.064	451.376	35978.2	9063.3	18744.7	17480.8	17709.1	14607.7	18484.5	7443.65	6133.68	4120.33	8897.41	6598.94	5537.64	7695	5614.59	6491.93	6630.25	7562.5	34176.6	25139.9	35997.3	214.44	24160.7	20716.4	12531.8	10779.1	12436.4	11896.6	17425.4	13954.5	7810.06	8055.99	6512.01	5964	6992.15	5061.01	6601.75	8133.39
1074	297.281	1644.08	64168.3	52569.2	65834.7	51974	54052.9	39566.2	43893.6	43674.2	37183.7	33834.4	50443.5	26694.7	34003.9	56048	50445.4	60041.7	52609.3	50349.3	18609	35397.3	24006.8	136.531	38704.3	58184.9	46369.1	48506	37174.1	38762.2	54147.6	51643.8	23880.3	60133.7	49476.5	29762.9	68932.8	52424.6	50535.3	57367.3
1075	298.12	1321.49	867.582	5417.57	2489.06	7736.3	4525.73	9019.24	8025.69	9403.98	2679.07	2172.08	7375.74	4194.1	3902.52	1885.77	4072.48	2050.72	1875.02	1118.71	339.573	773.91	306.456	52.9486	199.968	363.279	711.963	1165.96	2313.3	3176.13	1425.48	3372.33	2401.78	1257.08	2459.26	957.366	2077.32	2911.15	3095.29	3293.54
1076	298.104	1177.93	1266.22	3935.35	1875.77	5527.64	4425.89	7409.09	7690.34	7014.55	2124.88	2002.88	6103.31	3880.51	3945	1978.5	3253.99	1982.35	1785.39	1194.03	577.545	596.355	290.255	21.1795	281.432	172.567	1040.32	952.748	2253.85	2323.36	1338.94	3222.43	1848.35	908.327	1541.31	578.978	1167.68	2524.59	1923.2	2988.68
1077	298.269	1643.9	15736.4	12732.4	16646.9	12783.5	13610	10034.6	11698.4	10491.5	10056.1	8150.24	12766.6	6512.44	8040.62	14686.7	12697.5	15076.7	13215.3	10762.8	4849.05	8999.55	5726.1	34.7943	10092.9	14681.3	11718	11881.3	9910.2	9682.2	13384.4	13297.4	6398.27	15528.6	13046.5	7548.34	17786.3	13513.3	13261.2	13951
1078	299.096	725.678	545302	591161	368918	170810	76245	129295	50913.1	106496	356785	400302	318081	432274	251907	467193	419030	314794	85307.2	741959	80673.8	297251	62929.9	79.043	181431	247836	748037	698277	177623	645415	266844	369319	65419.9	996542	170167	114236	510724	480812	1.14219e+06	594522
1079	299.089	1240.49	44886.8	14381.9	61843.9	21123.5	22899.3	33542.7	10239.6	9600.46	86074	25235	14121.9	8486.4	17624.3	31227.5	20546.4	17053.8	1171.3	30991.6	129.028	5252.08	345.833	109.304	839.655	11074.6	39305.2	38083.6	3012.3	28554.8	31967.2	13355	155.701	53851.9	3432.19	1268.43	78549.7	64712.1	86411.6	92403
1080	299.222	1644.16	14000	10430.4	15088.2	11147.7	11224	8164.4	9891.82	9490.48	7752.32	6719.71	10869.7	5662.03	6267.69	11826.3	10269.1	11730.9	11234.5	10108.6	3305.85	6535.45	4816.69	71.8566	7695.56	11458.3	9858.39	10019.9	6873.75	8250	11185.3	10633.8	4900.07	13089.2	10968.2	6985.97	13907.5	11005.9	10782.1	12120.7
1081	299.217	1490.93	14651.3	10860.3	14558.8	13094.4	15166.3	8733.07	11621.4	9957.39	9266.02	6462.28	8790.68	5194.22	6445.29	12411.3	10672.9	14054.1	11522.6	12253.4	4777.83	10562.2	4323.51	106.653	9086.83	13948.4	12427.4	13528.2	10462.8	12639.6	14581.6	16330	6902.55	14335.7	11431.5	6305.62	16573	12876.7	12610.6	13225
1082	299.2	1881.11	15617.7	8693.05	12782.4	10535.1	10222.7	10773.4	9658.48	10243.9	10524.7	7241.97	8643.54	8256.96	6851.52	9570.81	13118.3	13107.6	12326.7	10471.4	10113.7	8322.61	9889.81	116.108	9107.75	12901	11788.8	8124.1	9656.08	12727.9	11945.9	11965.5	12333.3	8960.23	8976.86	9652.22	12361.8	10698.1	12194.3	12164.2
1083	299.202	2002.32	11866	9358.47	10431.6	9122.04	8544.36	6269.77	4158.96	6141.35	8275.88	8894.57	9430.16	7533.07	9085.81	8691.75	11340.7	10592.3	10610.5	9607.03	8483.27	6065.85	6819.91	62.0251	3775.23	10233.5	7014.94	7156.67	7140.07	9322.79	9697.79	10318	10011.1	9172.27	6378.04	8044.55	8900.3	8954.75	10522	6786.36
1084	300.178	1359.57	150113	123616	143650	55202.2	194175	194076	105129	105533	172834	78346.3	194199	99087	34848.3	98888.8	86218	105468	71627.9	127624	123102	135860	73056.6	59.0008	66298.2	85343.5	127204	114712	67054.6	105215	200783	124146	97616.8	124793	210898	49316.6	192485	173852	123518	172836
1085	300.092	725.818	135967	144087	90437	41541.8	18037.4	30428	11478.5	22490.7	85840.3	96661.3	76137	103697	59608.2	113225	101246	75990.8	20297	181172	17008.7	71988.5	7957.32	47.2748	44872.2	60546.7	181889	170665	42901.6	157472	62685.6	89346.4	15546.4	243251	41451.1	26790.9	123873	117846	279447	144277
1086	301.169	1359.47	40021.8	33569.1	37553.4	14509	50552.8	51371.2	29125.6	27127.2	44748	21372.2	50178.6	26491.4	9222.67	25501.9	21452.9	27838.2	18939.5	34274.2	33212.4	34838.3	19335.8	67.6997	17603.9	21519.1	33237	29377	17934.1	28253.4	52557.2	32800	25692.9	33676.3	55145.1	12993.5	50431.9	46422.5	33393.6	45260.4
1087	301.089	725.815	71967.1	77897.1	46321.9	23096.9	7907.39	16071.5	5939.62	14026.3	47664	50686.8	40199.3	56690.9	31989.8	61816.6	55560.2	41199.5	10989.6	96042.2	9432.87	39022.2	7731.07	298.018	22977.5	31362	96294.4	93916.2	23088.7	84907.7	35416.2	47493	7481.35	134416	20887	15013	67485.2	63452.2	152641	78080.1
1088	301.271	2217.43	14488.6	15627.5	12612.9	11565.1	13868.1	16344.2	15597.3	15097.2	14274.3	11777.5	15600	14439.6	8154.03	9347.2	12769.7	15379.9	4210.87	16596	15412.3	17628	8800.28	1870.75	9932.99	12551	18811.9	19792.2	10028.7	18493	15892.4	17989.1	13002.5	26620.2	12415	4502.64	14448.4	9567.02	18517.4	14654.9
1089	302.155	1359.52	53060.4	44714.2	47715.4	19609.2	64834.5	66710	36754.3	36252.7	59249.3	26901.3	64467.3	34019.2	11872.6	33676.4	29898.1	36397.7	25934.3	45137	52771.5	50717.3	30779.1	26.0963	36322.7	36360	47422.7	43032.2	25621.7	39499	75392.6	45287.9	38280	46586.3	75564.1	19083.3	65961.8	61533.7	42046.6	58277.8
1090	302.074	726.574	11689.7	5798.84	5841.23	2535.85	1154.04	1906.77	842.179	1026	7906.53	4980.36	4974.95	9205.37	5699.67	6879.33	9006.82	7105.31	1815.91	16564	1118.77	4857.74	1136.32	74.5057	2896.93	3287.28	16933.6	15363.3	3946.93	7715.68	5359.84	7434.35	1033.12	22475.7	3521.05	2215.98	11653.1	8395.22	26051.9	12245.1
1091	302.26	2217.43	3916.39	4849.86	2896.09	2297.41	3708.76	4755.24	4150.93	3795.96	4009.5	2485.93	3654.97	2842.02	1014.15	3737.59	3222.81	3396.86	1196.83	4709.64	4509.62	4089.83	741.106	114.594	2535.77	3423.61	3901.9	2380.92	2543.48	4820.9	3017.36	4715.04	3069.08	720.263	3082.68	1202.27	2567.84	3000.73	3426.62	3863.65
1092	303.162	1359.62	22519.7	19251.6	21898	9007.27	30405	28977.6	15712.1	16107.5	26560.5	11948.8	28946.5	15014.8	5703.74	15932	12936.2	16524	11029	18981.1	21161.3	22724.9	13161.1	46.5195	14867.7	15015.8	21172.8	18050.3	10342.6	17598.2	33337.9	20187.8	16741.7	19106.4	33831.4	7568.03	30414.3	26591.2	19298.7	24889.4
1093	303.156	2222.37	7732.32	5413.28	3963.48	6093.6	6322.04	5226.02	3070.29	4261.66	2987.62	3595.98	2548.84	800.979	4409.56	5927.41	4961.78	5953.66	4878.09	4503.49	3048.23	5271.9	2791.75	279.121	2880.62	3851.84	2473.57	6044.66	3156.75	4837.86	4958.2	5999.37	3855.32	6122.96	5382.77	2273.54	5687.09	2387.51	4517.48	5500.95
1094	304.138	2224.6	24438.7	6260.98	18103.9	18037	11660.7	11798.7	10819.2	12658.2	9467.74	10462	15833.8	9772.1	14829.1	17720.8	9949.52	18922.4	17204.3	14765.7	10328.1	22130.5	11810.9	91.5242	11602.1	15319.3	17517.1	6060.12	9776.2	14781.4	11376.8	20401.9	14976.2	7811.17	17151.9	7262.55	15674.2	18873.8	8482.45	18021.8
1095	304.224	1359.47	43695.9	37799.9	42634	11827.9	54495.8	49848.5	32050.8	29262.2	50860.2	23455.4	59265.5	27584.1	10713.3	28996.2	22559.1	26613.8	19619.8	37730.7	41139.8	39961.1	21273.9	60.135	27155.5	31729.3	43815.5	35192.2	21541	32900.2	67504.3	39589.3	32744.1	39820.5	50346.3	15105.6	53370.9	29607.8	31113.3	48474.7
1096	305.191	1359.52	460801	389538	440706	179178	583555	586443	324081	329402	518930	244353	587029	330299	121879	306314	272687	333334	228997	394146	389134	420110	234645	57.1098	219137	268862	389190	357467	212667	331561	610738	382520	314824	390489	638968	162416	580167	528187	375585	514516
1097	305.141	1517.46	40140.5	29044.9	38892.4	64815.2	45808.7	46376.8	48157.2	53213.3	52683.1	16085.4	43483	37330.1	34423.6	22064.4	17255.8	22617.6	17738.2	38993.5	38407.7	28645.5	19388.6	54.8392	41018.3	25002.8	41418.5	31073.8	19051.2	30799.5	56158.5	49905.5	33118.2	38052.7	66041.4	11668.3	59809.6	48002.3	39376.6	57331
1098	306.193	1359.62	201221	168313	189481	75559.8	254451	251995	140889	145687	228077	106492	258285	140262	51776.7	132667	118373	141877	100691	170705	166825	181861	103920	26.8529	94806.8	117691	170237	156595	93429	144868	260181	167795	136962	167271	281983	70113.9	253988	226391	164422	221931
1099	306.113	1517.48	11608.4	8581.43	11337	19124.2	13967.7	9956.54	14704.6	15706.4	15627.2	4465.22	12579.8	10851.8	10031.9	6383.14	4640.39	5786.05	4595.39	11050.7	11633.2	8713.76	5141.64	41.224	11485.5	7609.25	11391.8	8565.92	4667.61	9423.16	16744.6	13976.6	10247.5	12032.4	20194	1072.86	16945.7	13138.1	11738.5	16350.2
1100	306.194	1804.18	56198.7	36502.5	37673.5	29413.1	22430.7	17721	16213.4	24502.7	22417.2	28467.2	19669.4	15197.2	14933.9	30190	33314.4	33560.5	26619.3	37048.3	16805.1	15488	1815.47	54.8392	15759.7	27585.5	27006.6	22185.6	19475.9	37231.2	23065.2	28942.4	25674.6	16728.9	16600.4	29263.9	27075.5	32647.4	36772.1	28831.5
1101	307.196	1359.61	543418	461108	528861	224931	698901	700995	389322	399587	631008	323343	709852	372694	136493	361464	321029	390969	270011	480086	461916	506904	278001	31.391	263607	319182	465490	426758	253111	391850	744153	461054	379215	473203	777010	187133	711370	651290	455202	619156
1102	308.193	1359.65	159239	131155	151799	64487.6	199615	200090	109464	113855	183980	91933.5	204622	109307	41612.5	104123	93635.6	110747	77045.5	138157	128456	146204	77971.9	34.4166	74660	92007	132782	123941	71956.7	111924	214315	134816	105148	132201	222827	53865.9	205121	185056	128940	181627
1103	309.185	1359.84	73760	62940.2	71451.1	28648.3	95743.3	95870.4	51254.2	51799.1	91209.7	43673.9	97797.5	49323.9	18217.2	48612.9	43551.3	51674.3	35025.3	64641.4	59902.3	68029.9	37515.5	52.9483	34046.1	42213.2	62955.2	55190.3	33259.8	51107	106937	62825.5	50384.3	63380.1	108500	24416.8	98187.5	89611.1	61086.1	87787.5
1104	309.248	2328.61	427.99	7090.14	9446.69	10385.9	7518.81	7286.66	13180.8	5549.95	7497.57	10496.3	7527.21	9240.85	10322.6	11211.2	238.222	10476.7	3809.83	3001.93	6986.52	12407.6	1447.79	63.5374	165.615	155.964	404.843	2216.48	2807.63	961.003	37.4565	1515.04	3999.97	1930.63	9396.87	3816.34	977.295	8776.91	7529.62	8294.23
1105	310.163	1359.46	16563.1	13567.1	16007.2	7784.47	20824	21256.8	12668.2	13146.7	20003.2	10631	21724.1	13206	5717.09	10863.8	9900.62	10488.5	7884.93	15466.2	12172.1	14603.8	7344.48	53.7051	6840.86	8319.97	15164.4	12675.2	7646.76	10938	23993.9	13074	9535.66	14588.2	23165.3	5654.53	22696.4	18899.5	12370.7	20306.5
1106	310.947	759.735	1778.05	376.23	1258.63	724.149	556.152	250.191	901.311	361.325	569.161	1334.31	274.517	696.682	405.245	267.738	726.062	474.666	475.798	348.209	1282.13	3314.34	1329.64	174.352	2063.38	830.303	2177.4	1530.12	722.966	835.737	1997.04	309.841	474.067	750.393	2196.3	1114.56	714.084	1687.24	2562.05	2949.39
1107	311.074	1359.13	3407.34	2734.24	2211.91	1311.51	3763.85	1698.85	1323.52	2401.73	4728.95	1096.04	4158.66	1711.82	1001.81	2750.88	2216.37	1318.69	1666.41	2219.33	1990.68	3023.05	1835.24	113.839	1137.69	2315.67	3604.38	2588.23	1462.52	2394.75	2289.34	2054.94	1423.73	2114.79	2959.76	1181.01	5903.8	3172.57	2696.07	2955.18
1108	311.289	1881.13	35055.9	25361.4	29806.1	27364.6	21958.8	22066.3	21638.6	20612.1	23922	20570.9	24526.6	17936.1	20890.7	28062.5	30034.7	30251	27546.1	25798.5	22160.2	22254.4	21264.6	95.685	21843.9	28526.4	26757.1	21443	20139.2	29258.9	26583.7	28096.4	26265.8	22204.8	20151.5	21793.3	26665.6	24203.9	29740.5	26173.5
1109	311.233	1643.67	8510.88	7281.47	9107.61	7044.95	6755.53	5321.53	6164.39	5679.8	7481.43	4786.07	6543.72	3140.82	4433.93	8016.29	6625.08	7191.21	6794.7	6644.52	1930.79	4681.21	2939.35	64.6715	5152.6	7621.12	6130.58	6429.33	3337.09	7251.16	7455.75	9710.94	2663.54	7833.23	6674.46	4343.94	9099.5	6579.69	7218.35	6958.01
1110	311.273	2320.12	181.934	27347.6	47360.9	43982.5	28074	30895.9	47113.8	28860.1	34566.2	46174	26241.1	29989.1	30999.8	38757	662.537	18073.3	25967.1	9661.42	34443.5	46411.5	8444.78	404.292	190.714	226.996	1248.91	8358.45	11669.2	3832.81	64.1008	6379.73	18160.3	6390.11	45355.1	16124	4151.8	36945.1	35941.9	48124.7
1111	311.248	2217.52	4981.94	5424.21	3983.49	3791.09	3940.19	5236.1	4161.05	5138.39	4227.77	3083.92	5133.72	4122.3	2929.05	5068.84	4439.72	4001.25	2485.04	5876.03	4793.17	5232.93	3438.23	69.5891	3412.05	4204.14	4974.91	5743.78	2371.64	5396.33	4796.99	5814.38	3793.61	8368.57	3969.09	819.473	4474.55	4236.83	6083.27	4619.81
1112	312.265	1622.22	19431	12492.3	13072.9	12067.7	10793.4	11666.1	14180.9	10489.5	9791.64	11839.2	8519.12	7456.25	8029.54	12882.5	13857.8	12368.3	11274.2	13939.8	8648.95	7153.58	8302.85	38.9545	9106.6	11824.2	10024.5	8924.45	9270.34	15669.4	9505.08	13378.6	11949.2	7448.97	7818.88	13345	11449.8	11482.7	12082.2	10839.9
1113	312.26	1804.56	9286.11	6718.28	6795.91	4973.83	3971	2405.22	3213.64	4973.06	5057.86	5488.63	4143.25	2963.55	3427.11	6482.18	6793.59	6736.82	5285.88	7438.54	2898.52	3170.5	2273.93	67.6981	2440.62	4991.21	3701.73	4333.02	3872.04	6697.48	3480.82	5629.25	5013.03	3305.49	3028.15	5864.79	3974.35	6030.08	6432.16	5000.83
1114	312.257	2319.98	51.7601	6393.25	10573.6	11197.3	6393.69	5875.17	10970.9	6136.96	7492.61	11726.8	6719.39	7042.63	8189.18	7605.32	216.986	5282.95	5960.52	1255.9	6736.38	10572.1	1620.76	162.63	91.4935	69.489	338.783	1934.06	2601.02	1245.05	102.33	1808.85	3097.3	1615.05	10768.2	2976.76	1013.21	8315.14	7383.64	10782.9
1115	312.338	1881.1	4399.98	2417.23	4424.99	3688.02	2397.51	3305.43	4601.96	1470.26	1344.33	2736.23	1173.46	2456.68	1146.53	5110.97	2876.45	3964.58	2664.01	5221.04	2069.04	4188.34	1637.71	58.6217	967.431	1132.72	2519	1694.82	273.815	4552.37	6009.66	3733.78	4100.25	470.77	3463.41	3710.22	2377.44	5415.64	4062.05	2659.86
1116	313.297	1490.94	1.57762e+06	1.15728e+06	1.50173e+06	1.31727e+06	1.51082e+06	972348	1.1519e+06	1.06465e+06	981376	807254	1.10254e+06	588861	756761	1.29465e+06	1.15956e+06	1.46791e+06	1.20564e+06	1.21702e+06	541250	1.08517e+06	670411	2220.8	1.0069e+06	1.48446e+06	1.33375e+06	1.45559e+06	1.07669e+06	1.33373e+06	1.5513e+06	1.67074e+06	695285	1.47259e+06	1.21507e+06	726999	1.76721e+06	1.36293e+06	1.37709e+06	1.39512e+06
1117	313.289	1881.14	176313	132155	154753	141608	114895	115780	110177	109123	126933	106793	125490	100058	106398	141649	158700	151640	141793	138450	114444	115635	114991	920.95	115450	152949	140391	114466	111178	151698	137919	142378	137326	115893	104009	113696	140066	124567	152524	134426
1118	314.095	725.958	87568.7	98949.4	58786.8	25724.8	12066.6	21035.3	7433.19	16503.4	57581.1	64967.6	50549.3	69246.7	40773.7	75458.5	67686.3	50935.9	13124.1	119969	13766	48885.6	9300.78	61.6464	28302.5	39229.2	123813	115701	28705.2	104706	42492.1	59883.6	8899.39	163769	27069	16822.9	82489.7	78570.6	188831	98646.7
1119	314.299	1621.84	2.17047e+06	1.39541e+06	1.42844e+06	1.15157e+06	930096	729115	677645	1.00307e+06	1.00294e+06	1.14152e+06	806081	635089	658358	1.28386e+06	1.33259e+06	1.34544e+06	1.15341e+06	1.50758e+06	854826	760296	821719	56.7302	861961	1.19991e+06	1.10401e+06	1.03251e+06	901648	1.67537e+06	1.0021e+06	1.29119e+06	1.23239e+06	751448	730978	1.2254e+06	1.12143e+06	1.32728e+06	1.50934e+06	1.16236e+06
1120	314.296	1490.92	515150	427983	548469	518564	545159	395085	451532	418781	405386	327099	434633	265292	383689	489491	459645	551264	525736	426162	196072	383661	270614	719.34	385043	521467	484334	509131	392377	474431	560740	557518	305701	471271	471684	279632	620388	495235	480593	524293
1121	314.299	1804.19	836703	543703	570036	443803	338751	269889	242172	368178	358444	415377	299102	228738	229411	475396	504353	506518	425739	569186	258772	257571	177610	133.505	239045	421472	389198	350018	296719	574226	352165	456736	410871	258379	246242	430998	407713	481382	558439	436500
1122	315.084	724.601	22313.9	29170.8	18779.5	3615.2	2577.85	6375.2	2291.39	5024.42	17788.1	18974.3	14272.8	19189	14066.8	25451.4	24300.1	19342.6	8129.96	33882	4625.88	14341.8	3461.82	80.9339	6873	10605.7	33833.6	32094.7	4347.04	29323.3	15167	18647.6	2707.16	42948.6	4356.28	6961.64	25593.3	25099.5	51400.9	26734.7
1123	315.091	1240.33	10594.7	3578.37	11983.3	4661.46	5025.96	8483.48	2421.9	1891.22	20721.6	5659.09	4235.88	1768.98	3838.47	4851.41	3494.81	2838.91	272.854	6630.34	74.9451	1247.5	42.8431	52.9478	215.415	2489.63	9544.1	7067.34	482.74	6319.44	6939.96	2410.6	41.3401	11904	1298.42	445.052	17900.1	15123.7	20677.6	21228.9
1124	315.144	1359.33	7757.66	6317.32	4231.66	1955.97	8925.65	9189.31	3757.59	4411.08	7731.91	3181.68	10479.7	3719.65	1790.16	5253.77	3581.41	4708.06	4383.39	6579.64	7310.12	8128.3	4994.26	27.2311	6087.58	5057.41	5855.99	4355.11	2749.3	6620.68	11568.3	3315.45	4661.35	6246.02	11117.5	2161.16	10132.4	9319.62	6456.06	8252.91
1125	315.298	1621.77	556119	353908	362626	294363	236449	187828	171371	257512	255857	285841	206509	158882	168171	326395	339841	341012	294269	384806	217177	194880	205179	37.8202	221696	305564	278392	263423	230241	429425	256246	329667	315916	192294	183990	313552	285746	337177	384916	300087
1126	315.292	1490.84	133030	110437	141029	131923	140715	101234	116566	104667	102772	83545.2	109741	66067.1	94654.9	125463	115053	140599	132998	108872	48992.2	97237.8	67389.1	50.3008	98026.4	132419	125928	129309	99555	119813	145001	143242	77670	118515	121696	69177.1	158793	124850	122864	134327
1127	315.297	1804.18	209410	136364	144627	110393	85494.6	66028.5	60450.3	91965.9	90504.7	103138	76193.6	57655.7	56605.3	119287	127102	127979	107647	142740	64292.5	65736.3	44586.8	97.9542	60276.9	105170	97798.6	88169.1	72111.9	145772	88787.1	114835	102533	65909.7	61839.1	107155	102592	119300	140572	111873
1128	316.163	1359.69	17086.6	13801	15744.3	5778.54	21290.8	20721.7	11132.3	11336	18750.6	8471.81	21074.9	11141.2	4187.63	11498	10044.4	11034.2	4755.5	13344.6	14713.1	15937.2	9004.5	19.2886	10047.2	10776.7	14502.4	13816.5	4602.25	11004.8	23305.8	14420.7	11123.5	14468	23653.8	4900.42	21967.2	20013.8	11089.4	19696.2
1129	316.086	725.904	11434	14504.2	8650.3	3468.41	1260.31	2810.42	834.832	1887.36	8417.55	9454.8	6384.99	9776.57	5769.14	11006.1	9474.86	6557.57	2519.9	16319.1	1127.64	6633.27	1264.46	26.4739	3858.94	5460.05	16050	16339.1	4107.53	14532.2	6960.97	8178.43	1133.57	23216.6	1526.67	2356.5	11256.5	10322.3	27142.3	13970
1130	316.297	1621.76	142306	89501.9	93377	76692.8	60528.4	47350.4	45244.5	65389.1	66060.9	73512	53680.8	39908	42613.9	83320.7	87023.6	89530.4	73940.7	99053.3	55567.2	50214.1	53266.6	41.224	56907.3	77128	71988.7	67782.6	59061.5	110171	65777.2	84597.1	81342.1	49458.3	48282	79678.1	72478.5	88786.6	99839.3	74861.8
1131	316.271	1490.8	24655.8	21210.9	27690.2	27866.7	27499.9	22226.4	24923.8	21719.1	21574.6	18098.1	22709.2	14461.3	23365.5	26333	24599.8	28134.7	29521.9	21673.5	10141.5	19661.1	14380.2	16.641	19910.1	26428.2	24723.2	26801.3	21026.3	24243.3	27974.8	27000.8	16912	22333.2	24673.9	14711.7	31599.7	26145	24239.5	28405.4
1132	316.296	1804.18	54839.6	35633.1	36802.6	28273.3	20364.7	17655.1	15761.5	23696.7	22154.4	26646.4	18848.9	12989.1	14080	30575.8	32694.1	32212.3	27896.9	36886.4	15835	16081.8	11573.3	80.9352	13020.6	26409.9	24969.2	23441.1	18599.2	36496.7	22538.8	30210.6	24969	15688.5	14461.3	27711.8	25899.9	30761.4	36116.4	29048.6
1133	317.139	2223.94	7891.49	4116.09	5386.46	6266.77	5766.26	4128.67	3088.35	4043.04	3020.53	3462.64	5111	3089.21	3464.96	5447.65	4849.42	5685.98	5198.51	4538.44	2155.16	2837.78	2265.87	73.751	1745.98	1909.7	3444.14	3544.6	2702.96	3726.36	3814.47	6225.4	1874.26	4009.17	1478.01	855.806	5074.2	6133.15	3514.01	5518.35
1134	317.286	1621.6	21015.8	13598.1	13400	9713.32	7650.56	7048.37	6599.33	8153.39	9353.76	11325.2	7058.41	5960.61	6310.07	12180.4	12676.2	11847.1	11293.9	14445	7553.15	7430.04	7119.6	31.7692	7975.42	11814.6	9755.8	10159.8	8215.25	16086.4	9240.99	9849.26	10668.7	6455.33	5687.52	11590.2	10345.1	12355.2	14065	11119
1135	317.235	1359.46	16089.3	21099.2	46982.2	20757.4	32693.3	32215.9	27010.3	19853.5	34155	12139.9	23030	19249.6	7864.12	18617.8	16863.4	19648.8	12845.6	27533.4	17537.8	22543.8	8269.84	20.4232	14922.3	15703.8	17167.7	23856.6	10043.3	13000.1	37471.3	10216.5	20289.9	21738.7	57552.9	5808.27	58005.6	36954	27466	42018
1136	317.274	1804.15	8028.71	5252.32	5355.01	3666.64	3127.05	2539.42	2616.51	2744.34	2569.69	3546.06	2120.62	1765.13	1580.42	3772.01	4100.67	4445.06	3208.16	5120.24	2113.93	1531.22	1089.58	35.9292	1268.67	3661.15	1238.53	2889.93	2048.79	5100.93	3035.21	2750.52	3326.73	1199.15	2024.9	4294.23	3843.08	4885.24	4727.47	3547.4
1137	317.998	442.213	4276.11	2348.52	5918.98	2650.13	1861.1	2399.82	2331.28	498.492	1837.15	3049.41	1766.57	1046.98	1889.6	2847.04	2517.37	3498.31	2629.62	5418.39	2417.23	1627.82	2763.26	28.3642	132.417	483.319	936.021	795.566	1669.85	1225.71	2240.73	2012.86	1084.52	2178.62	1106.07	1497.67	1726.31	1622.09	1189.11	2564.56
1138	318.156	1517.55	22838.7	15663.9	21734.2	36847	26090.1	24297	27113.6	30904.9	28706.6	8983.81	24021.6	20653.6	19409.6	12093.5	9467.31	12696.3	9560.84	21660.4	20965.3	14299.6	11088.2	35.5512	23355.8	14301.8	23790.3	16318.9	10420.8	17159.6	31700.8	27861.2	18649.6	21366.9	37462.6	6320.55	32915.8	25513.1	22597.7	29970.7
1139	319.2	1359.7	1.42364e+07	1.23721e+07	1.36516e+07	5.69562e+06	1.8179e+07	1.80692e+07	1.03521e+07	1.06872e+07	1.61556e+07	7.86752e+06	1.81947e+07	9.77029e+06	3.79992e+06	9.53715e+06	8.65672e+06	1.02949e+07	7.36797e+06	1.24086e+07	1.19981e+07	1.31378e+07	7.45872e+06	55.5965	6.87732e+06	8.48494e+06	1.21375e+07	1.11949e+07	6.82781e+06	1.03955e+07	1.85644e+07	1.20128e+07	1.00468e+07	1.22243e+07	1.96024e+07	5.2042e+06	1.78528e+07	1.6105e+07	1.17575e+07	1.58455e+07
1140	319.096	717.92	24910.5	19549.6	69141.2	21244.7	12679.8	9224.21	6545.31	2323.68	38690.4	29303.5	9781.69	13573.6	23237.6	46108.1	19035.3	39668.2	30642.5	62015.9	10872.9	36651.3	22976.5	85.8525	3395.99	21622.4	34886.6	42562	37362	26777.5	27536.3	26877	5973.31	35735.2	35742.9	14807.2	38225.8	16669.6	31835.5	39283.2
1141	319.321	1824.52	5386.63	7016.04	27925.8	20727.2	6963.13	2660.41	6805.06	3755.16	1557.93	1686.95	9613.29	1580.33	6096.46	4448.96	2076.19	5625.73	3770.8	916.059	3242.87	4684.3	20870.9	134.261	2546.76	1340.48	11245.6	2551.24	2607.99	35025	2257.06	7788.38	4001.88	2102.49	8136.55	4720.25	5460.83	4544.13	1023.04	2042.06
1142	320.199	1359.62	4.50913e+06	3.86598e+06	4.28652e+06	1.72513e+06	5.73551e+06	5.71372e+06	3.2257e+06	3.30385e+06	5.16366e+06	2.43297e+06	5.76941e+06	3.04537e+06	1.14658e+06	2.98689e+06	2.67688e+06	3.23949e+06	2.26944e+06	3.90563e+06	3.76886e+06	4.13013e+06	2.31027e+06	37.8207	2.10679e+06	2.62765e+06	3.81566e+06	3.54824e+06	2.10241e+06	3.23945e+06	6.02008e+06	3.79e+06	3.10487e+06	3.84139e+06	6.32919e+06	1.57077e+06	5.68431e+06	5.21071e+06	3.70542e+06	5.11991e+06
1143	320.088	717.826	7571.01	5209.41	21555.4	6362.39	2547.74	1943.9	1559.85	650.384	9728.21	7793.79	2021.74	3503.22	6566.6	14428.6	6539.47	10764.2	9271.5	15576.1	1373.32	9064.13	6903.7	46.5188	938.454	6427.83	8010.43	10814.8	12987.5	6837.37	8607.94	8944.01	1234.42	11148.4	11890.6	3601.81	12643.8	6336	8489.5	9023.74
1144	320.339	1824.3	497.426	1221.94	6026.6	4057.03	1269.58	972.945	1456.59	1298.43	527.829	286.566	1570.15	361.214	696.699	716.428	493.174	923.404	616.366	203.441	266.088	1287.18	5200.14	30.2557	617.138	244.37	502.454	141.329	219.743	6946.14	622.569	2119.84	821.454	594.753	1145.86	820.625	1266.34	569.654	132.832	619.054
1145	321.198	1359.62	2.21834e+06	1.88388e+06	2.10993e+06	842470	2.81806e+06	2.81392e+06	1.57502e+06	1.60978e+06	2.51574e+06	1.18339e+06	2.83645e+06	1.4877e+06	557173	1.46657e+06	1.30137e+06	1.56967e+06	1.1065e+06	1.91638e+06	1.8404e+06	2.02162e+06	1.12836e+06	41.2246	1.02421e+06	1.28781e+06	1.86798e+06	1.72851e+06	1.02577e+06	1.5892e+06	2.91471e+06	1.86335e+06	1.5119e+06	1.88136e+06	3.1157e+06	762566	2.80451e+06	2.56709e+06	1.81246e+06	2.5164e+06
1146	320.993	717.292	1278.57	1336.83	1761.5	1554.06	1158.29	1023.81	697.949	207.518	6401.21	1372.98	1066.35	1437.04	1581.56	879.757	2798.41	788.589	749.487	9832.57	1157.79	1242.41	941.169	32.9046	394.931	1086.35	6641.87	6734.5	1401.13	2290.53	6775.44	6108.86	952.376	6118.13	6410.53	1695.03	1111.71	1021.11	968.59	1964.58
1147	322.196	1359.62	451357	383730	428806	167212	577577	578251	324202	331058	516087	242012	582866	302200	110992	296102	266032	319363	225247	394628	378851	411048	230780	36.6861	207942	262181	382995	351980	209717	324110	596509	380660	310541	382629	641594	157303	571553	524362	370981	517150
1148	322.955	553.436	1542.11	1333.01	1878.85	1577.65	649.676	1166.32	1105.7	610.576	1064.79	892.501	1574.92	964.719	947.706	1544.43	1679.58	1686.14	1306.12	724.506	890.97	4122.62	1652.91	35.5507	2933.58	3198.82	2366.5	2309.86	1603.14	2032.55	2194.72	1659.09	1387.21	753.874	2574.39	1363.34	2067.7	2772.12	3325.54	3112.75
1149	323.19	1359.62	105595	90327.8	101161	40461.6	136139	136596	76452.2	79516.8	123555	55855.4	137358	71618.8	26970.3	69281.5	61857.8	76874.8	51513.7	92955.9	89342.6	99391.7	54016.9	57.8662	49167.9	61322.2	89140.2	83523.2	48260.3	77149.4	141088	91053.1	73316.7	89993	152672	37565.6	134359	124900	89027.9	122322
1150	323.145	2224.48	10655.6	7781.16	8538.76	8334.84	7693.49	5345.27	4870.72	5644.65	4066.59	5118.88	7587.29	4331.76	6099.98	8777.1	5352.52	8301.69	6415.94	5655.13	2180.85	6271.89	2641.2	142.582	2399.33	4497.05	5255.27	5131.4	3913.33	4380.77	5661.09	7510.76	2109.41	5853.63	4500.04	2822.82	7890.31	8603.38	5746.61	9039.01
1151	324.168	1359.47	15998.2	12894.5	14340.6	5554.2	19121.7	19642.9	10960.9	10954.8	17757.2	8058.57	20179.8	10099.7	3915.62	10018.6	8888.19	10202.8	7868.38	13668.9	13500.1	14594.7	7447.7	32.5258	7267.4	9138.9	13096.6	11437.1	7448.91	11653.5	20867.7	13068.3	10437.1	12771.1	21908	5526.48	20153.2	17715.7	12388.2	17040
1152	324.151	2224.49	7239.65	5105.91	5264.29	5082.17	5451.17	3960.87	3341.4	3425.18	2709.19	3216.25	5067.68	2319.59	4667.23	6410.92	3580.07	5211.73	5077.76	4338.57	1630.54	3099.93	1934.86	85.8518	1432.03	3130.54	2971.79	3146.37	2048.7	2972.56	3450.28	4279.48	2558.58	3607.49	4298.52	1127.33	3198.51	5802.66	2972.46	5872.17
1153	324.978	759.643	35137	7105.25	11505.6	10061.1	5706.36	6707.03	9848.33	6554.41	6213.52	15156.3	5339.17	5455.03	6830.61	3410.12	7974.58	5788.37	5752.02	5578.62	12955.7	41764.5	15673.2	7312.21	23273.6	13005.3	22219.1	18391.9	9999.41	8832.39	24312.8	8245.04	8648.38	7060.07	21581.6	12554.6	12594.3	17690.9	27310.5	31684.4
1154	325.057	2040.34	5527.68	3118.98	4525.77	3413.18	2203.27	2081.22	2479.77	3012.82	2252.32	1965.77	1787.3	1529.1	1425.46	1700.04	2385.15	1832.67	1670.31	2161.04	1284.84	10697.3	1773.58	935.293	4623.31	2044.17	3135.91	3618.87	1058.57	2859.87	5495.2	3101.19	1727.74	2047.59	2322.58	2975.69	3003.14	3025.04	6438.53	7038.39
1155	325.246	2218.89	4591.22	3641.4	3626.36	2562.42	2992.1	3926.85	3770.8	2935.46	2325.37	3327.58	4133.11	2742.08	3634.06	4081.49	3924.09	4249.78	2682.91	4919.21	4238.58	4274.56	2412.94	143.72	2201.7	2726.26	2833.16	4767.18	1935.99	3963.24	2448.87	4478.66	3778.47	4430.1	1959.95	948.535	4623.51	1817.06	4392.57	5160.72
1156	325.965	759.539	11598.3	2446.17	2616.08	3099.62	1948.74	2091.64	2631.71	1517.55	1391.85	4256.28	1289.9	1231.61	1638.63	1116.85	2718.46	1025.35	998.319	1629.85	2993.8	12136.6	4747.52	1152	7119.21	3115.04	6608.22	5906.93	2709.58	2097.44	7921.67	2448.1	2953.25	2118.68	5865.99	3786.3	3234.4	6105.44	7525.14	9864.63
1157	326.077	1156.3	155.663	6959.27	5933.06	1244.92	68.4073	166.664	177.097	129.457	13299.9	5818.8	5092.12	5423.87	2241.12	11994	20468.3	22302.7	841.726	54053.6	82.6714	531.118	91.4766	116.107	74.1219	145.927	8789.53	7194.91	450.303	4233.14	4533.63	5601.25	79.2037	34860.4	4081.33	4808.99	17758.5	27074.8	9168.18	10773.9
1158	326.282	2217.1	11155	13354.8	10820.6	9849.95	10641.3	13470.3	12894.3	11150.7	11717.3	10050.8	13097.2	13276.3	6472.66	12416.3	10980.1	11963.6	5131.99	12507.1	11792.6	14153.1	7140.55	313.91	8114.9	10624.4	12637.5	16763.3	8273.88	15890.5	12531.7	12213.6	7796.54	21532.6	9064.36	3541.45	12376.9	9603.64	14578.2	12049.3
1159	326.964	946.717	11339.1	1615.75	2835.76	1336.55	716.924	1346.07	1447.71	3219	2820.4	11359.2	1277.07	3085.42	1849.88	1228.73	2251.49	1854.73	2030.28	1197.87	5044.23	33618.8	8530.45	5962.73	16040.6	4267.61	19362.6	21038.1	2839.36	2025.97	24280.2	2082.72	2995.02	5387.41	19094.2	10148.9	8607.88	14899.6	24065.3	18867.7
1160	327.291	2217.1	12965.5	17971.3	15881.6	11843.2	15292.6	18975	15993.7	17117.5	14192	10776.4	16293.4	15920.3	8282.77	15457.7	14083.6	15599.8	7031.38	19400.6	16355.2	17603.8	9296.15	112.704	10767.9	13841.8	16922.4	21598.8	11589	19372.8	16439.6	18653.5	12689.3	26937.4	13542	4545.15	14020.2	11651.2	16619.2	16470.1
1161	327.255	1643.9	11663.2	9978.17	12232	9261	10255.5	7510.37	8987.96	8584.07	7108.01	6375.91	9081.88	4629.38	6113.79	9184.99	9084.13	10368.6	10372.1	7680.3	3054.59	5952.89	4095.23	122.158	6735.28	10741.8	8402.17	8544.68	6698.76	7393.26	9456.42	9189.92	4775.33	10088.7	8588.7	5563.9	12861.9	9842.31	9138.19	10691.2
1162	327.264	1881.09	21343.6	16652.2	19195.5	16834.7	14137.5	13634.8	13373.7	13314.1	15426.3	12534.8	15035	12754.9	12999.8	17435.6	19695.7	18573.8	17159.9	16977.2	14193.1	14456.8	13466.8	314.676	14617.9	18593.5	16876.4	13881.2	13212.6	18115	16920.4	17439.9	16689.9	13939	12256.3	13471.7	17248.3	15260.6	19012.9	16732.4
1163	327.185	2002.39	7357.64	4677.38	6601.37	5777.94	4735.6	5808.88	4613.7	4968.85	4950.66	4737.9	5545.83	3680.1	3839.21	5506.59	6900.78	7018.19	5427.27	5954.87	5097.84	3968.17	4356.69	1232.19	4245.83	5565.1	3685.37	4584.01	3343.7	4636.33	5979.1	5818.1	4697.35	4409.17	4241.36	3828.82	5462.89	4218.13	4266.73	3825.54
1164	327.337	1490.8	8871.79	6417.1	1217.3	4407.56	6610.06	4834.65	4863.8	3991.96	3754.99	4089.09	1881.18	3045.84	2171.8	5581.18	1379.51	7750.32	7253.94	2441.71	1645.71	6152.68	3731.08	5.29486	2419.31	7428.94	6709.24	5996.67	4486.49	6804.07	2309.48	9814.5	2519.47	9145.22	4811.67	2579.15	6224.96	5593.33	7321.25	7877.32
1165	328.149	1360.62	18093.8	16566.4	17780.3	7348.67	23680.9	24379.7	12381.7	12064.4	21268.3	8218.01	23490.8	11529.5	2441.89	11642.9	9759.52	12478.6	9265.32	15581.6	15839.3	17632.1	9265.26	45.0051	8984.88	11094.2	16237.7	14270.7	7816.86	12654.5	26113.3	16967.7	7876.11	15122	26580.6	5580.59	23990	22100.5	13007.2	20065.3
1166	328.297	1490.94	119820	88074.5	114478	101574	117008	73860.8	88818.7	81628	73980.7	62104.7	85687.4	44388.3	57009.6	99410.2	88865	112280	93538.8	92861.8	38203.7	81881.7	50146.5	204.607	76965.4	113859	101031	112237	83552.1	102497	118181	128473	53440.2	114045	95596.1	53671.7	135174	104679	108764	106448
1167	328.298	1804.19	137025	90336	93020.3	72621.2	56814.3	43900.9	39360.4	61773.8	58879.6	68773	48940.8	37672.7	37367.2	79541.4	82200	84017	70743	92647.1	41678.4	42713.3	28584.4	96.064	39082.7	68938.6	64200.7	58164.3	46558.4	94159.4	58928.6	74294.5	66884.3	40106.2	40477.2	68959.1	66485.4	75004.9	90074.2	72628
1168	328.314	2217.08	59356.2	66805.9	56460.5	50451.6	59900.4	72413.5	63836	62302.2	64377.9	47805.8	67650.5	63886.6	32632	60524.1	56417.6	63068.3	24598.6	74765.4	64095.7	71859.5	37746.9	32.5253	46179.9	57492.4	70944.6	84530.8	40183.4	78428.3	65253.5	73279.9	56375.5	116152	51583.2	20297.1	61840.3	48226.3	71287.7	64318.4
1169	329.155	1360.28	4025.73	5593.84	6577.92	2357.71	5953.31	7919.63	4612.23	4170.82	7429.77	3552.72	9432.41	3595.81	1354.03	802.903	2758.52	3835.41	2994.96	5823	5546.6	4333.44	3104.64	161.112	3181.54	4487.58	5844.75	5825.32	1848.77	4260.14	9858.46	6223.27	4304.91	6121.57	10719.6	1287.2	10899.2	6028.75	3699.46	7554.13
1170	329.3	2217.19	268243	316393	262101	230563	277860	331996	299858	297049	290490	218165	307294	296893	156253	278149	266230	287061	119824	337129	302918	337343	175904	4320.06	215187	264264	322276	397745	202711	363544	299623	336555	252262	533959	244063	92697.5	287096	222833	332134	293380
1171	329.295	1490.82	40897.9	32901.5	43468	38016	42294.7	30115.5	34922.1	31182.2	32114.2	24691.5	33634.5	20734.1	29896.9	38666.3	35227.2	42163.4	41352.4	33659.5	15155.6	29820.2	20847.3	93.794	29030.8	40144.7	37949.6	41370.2	30538.9	37892	43144.8	43149.4	22953.8	36844.7	39166.5	21061.6	48825.3	37639.4	37729.8	41264.8
1172	329.296	1804.08	37034.6	22591.2	25152.2	19649.7	14360.9	12031.5	10284.4	15877.7	15459	14901.5	2850.16	8014.38	1680.36	20080.7	20981.1	19523.8	18797	24735.3	10876.4	11422.9	7735.37	37.8202	8421.33	18093.9	17041.5	14991.8	13056.6	23295.6	13841.7	21365.2	16465.1	11297.7	10007.4	18376.2	17029.7	18952	24183.8	19072.7
1173	330.17	1359.31	31869.7	27656.9	30415.5	10361.5	40943.4	39717	22683.2	22654.7	36073.5	17219.2	40889.5	20320.9	7715.06	20120.9	18382.6	22924.7	16128.7	26781.8	26640.3	29761.6	16847.8	53.7042	14378.5	18942.2	26781.6	24283.3	14565.1	22605.7	42411.8	26301.9	22119.7	26511.8	45082.4	10740.5	40104.7	37328.6	25843.1	35278.1
1174	330.277	1490.77	10067.1	9179.59	9513.19	10937.5	10976.2	7950.7	9290.43	8724.64	7813.29	6851.52	8457.39	2564.37	7473.74	9573.04	9119.73	5338.83	10102.9	8501.72	2270.47	7219.57	5380.92	87.7428	7251.23	10432.7	8652.85	10258.2	7211.13	7811.28	11447.7	11143.3	5000.9	9428.69	9442.98	4693.58	12800.2	9399.34	7620.5	10424.7
1175	330.31	2217.1	69311.5	77644.1	66875	58230.4	70852.6	83961	75176.7	74484.3	74828.4	55971.5	78832.5	76213.3	38320.8	69687.1	68219.5	72829.2	30043.1	86861.5	76715.5	85385.3	44014.5	172.838	54958.5	67099.9	82284.2	102914	50338.5	94429	77160.8	86216.8	63453.7	134888	62498.6	22124.2	73501.4	56297.1	82347.6	74695.9
1176	330.973	633.387	4078.98	3775.43	2348.13	754.294	2541.6	865.454	959.721	166.556	3790.52	3842.22	1373.32	539.127	3810.96	1686.91	2086.98	4655.6	1207.58	4547.05	752.149	3531.39	1475.27	144.098	496.642	1128.85	1012.99	618.992	1877.7	656.144	650.356	1019.16	324.153	1021.88	1962.7	1406.95	2257.71	714.169	1971.92	887.86
1177	331.184	1360.02	50359.7	42312.5	48670.1	18712.5	63448.4	63506.9	34414	35631	59008.5	26151.5	66004.4	36163.6	11576.9	35233.8	31450.3	36967.7	25343.6	43882.1	42748.4	49261.4	24079.6	53.326	24318.5	28974.7	41870.3	39466.7	23118.3	36658.2	69544.5	42285.9	33379.4	42482.2	76467.6	17494.9	66833.5	60684.5	41941	57991.7
1178	331.166	1318.3	8581.26	15538.5	11300.7	16100.9	4647.48	13677.4	2737.29	9827.13	11623.7	5921.07	12671.3	8964.05	5320.35	6001.08	11887.6	2458.86	6280.47	12581.2	9002.81	3771.26	10317.1	32.1467	5063.9	12134.4	18618.9	10807.3	6039.43	14001.1	19547.9	7994.14	7548.75	4565.01	15616.4	5540.76	21698.9	14279.1	14870.4	15645.6
1179	331.318	2216.97	9328.66	10257.5	8377.38	7299.66	8143.8	10047.3	10148.9	9856.21	9131.63	7065.86	9832.65	9315.92	4811.63	8888.71	8792.62	9751.94	3296.58	10958	9517.44	11102.4	5212.89	93.794	6688.93	8598.68	9230.11	13223.5	6605.56	11734.6	9756.49	10962.6	8063.41	17650.9	8065.34	2655.96	8819.97	7538.18	11445.7	9480.82
1180	332.185	1359.72	45753.5	38791.7	44404.2	16723.8	52783.5	58212.3	31781	33024.7	52041.6	24831.1	57817.2	33515.1	11418.3	32153.7	27055.7	33607.6	24041.7	40810.5	44434.3	45883.3	26121.9	31.7694	30712.9	31182.3	41948.4	38262.8	22909.4	33898.3	66212.8	39738	32965.3	40748	67293.2	16197.2	61283.5	53789.9	37550.9	52332.7
1181	332.09	524.849	158341	70026.6	104868	92835.2	93338	81645.3	83221.3	26518	48357.3	60678.9	63680.8	74820.3	70689.8	31571.8	47900.8	31393.4	40699.3	60215.5	81696.4	41091.3	48899.5	20.8009	5541.5	12774.2	14947.8	17708.7	35356.3	33682.9	28549.4	49715.9	37837	30464.2	22333.8	28361.9	26731.8	27951.2	23178.1	31375
1182	332.088	1277.01	5876.84	154785	58258.8	67541.4	60748.4	70648	22866.2	10787	84912	61431.1	109885	84164	93054.6	41756.3	132799	54037.1	53987.7	49109.6	24582.6	23732.8	6632.55	26.0961	230.851	2029.88	6197.24	7407.18	11032.6	20556.4	26735.8	25264.6	3146.79	15635.8	47411.9	40914.5	31336.9	80265.5	49768	34222.5
1183	332.194	1319.09	9710.2	9121.27	6263.31	17566.5	8790.03	8545.24	11109.4	11476.3	13306.6	6709.63	10099.9	6588.5	4437.05	6951.76	12465.1	7289.17	7393.37	13634.8	8409.32	622.565	11733.4	32.9034	7353.51	13670.3	21120.5	12340	6881.79	16641.9	22849	9584.19	9311.12	12010.8	15849.8	4514.39	24037	17408.7	16020	17324.5
1184	333.178	1359.41	48044.9	41016.4	46131.5	17785.5	63071.2	60373.7	35025.6	35532.7	55963.8	26467.8	62193.8	34916.8	12538.1	33533.6	28287.6	36125.7	24892.3	41791.6	43005.8	44090.8	26251.9	29.1224	26671.1	29852.6	41718.9	38194.8	22874.1	34191.9	66919.1	39991.6	34248.5	41083.6	67532.6	17839.8	61478.2	56349.6	37890.9	54569.2
1185	333.075	524.806	40693.6	18011.1	27392.6	24480.3	16612	20392.2	20918.4	6174.86	12186.1	16048.4	15626.3	18919.6	16624.5	6610.2	12405.8	7783.47	10033	15026	20108.7	10431.2	12431.3	13.237	883.672	2470.5	3529.24	3949.15	8849.7	9106.14	6705.15	11675.1	7669.34	6958.77	4811.24	6826.86	5290.13	7166.27	4589.74	7451.73
1186	333.08	1277.19	1037.91	39642.3	14337	16745.5	10680.8	13235.1	2745.54	2286.55	21317.8	15205.1	25478.4	21446.8	22541.2	6917.37	33995.6	13962.3	14185.5	11848.1	5090.43	5441.9	1091.92	28.744	169.089	650.88	1379.86	2133.45	2310.2	4527.85	6680.04	2199.8	482.945	4131.98	12179.4	9682.11	8277.85	20232.1	12519.3	9034.91
1187	334.176	1359.53	24974.2	21235.7	23925.1	9782.14	30877.9	32366.4	17524.5	18751.3	27528.9	13750	31697.5	17085.2	6976.43	16805.7	14738	18583.5	12668.7	21901.9	20285.2	23249.3	13715	22.6926	12842.8	15126.2	21385.1	19873.7	11728	17510	33660.8	22105.7	17527.3	21337.2	35081	8889.1	31526.9	29148.8	20460.9	28575.4
1188	334.057	524.492	19667.5	9359.48	14589.7	12699.3	12008	10761	10964.9	3368.77	6203.1	6970.36	8843.52	10024.4	9526.23	3884.4	6267.98	4019.96	5504.47	8191.56	9499.99	5043	5791.22	12.8588	422.723	1526.45	1946.57	1637.48	3926.08	4267.09	3350.64	4098.71	2508.43	3468.46	2366.23	3305.1	3001.52	2376.08	1406.53	2977.58
1189	334.066	1277.23	597.167	20050.6	7164.13	9018.86	5422.97	7955.27	2548.19	955.651	11174.4	6249.87	13873.2	11067.3	11290.9	5907.36	16696.5	6857.97	7079.2	6006.67	1792.47	2820.39	556.565	14.3719	29.3392	258.265	776.457	625.165	1511.59	2870.31	3465.76	2533	295.174	1968.46	5613.03	5102.09	3534.44	10529.9	6378.76	3237.54
1190	334.151	2224.59	6110.84	1961.9	2756.67	2710.35	4756.05	2605.54	1194.52	3222.84	2337.02	2345.38	3481.57	1869.77	3843.46	4958.04	3185.74	4520.47	4375.26	3091.92	1212.27	3436.77	2175.45	51.4354	1469.49	2619.21	2604.15	2803.08	1773.04	2491.76	3339.86	3879.38	1297.25	3574.28	4674.18	1262.22	3862.77	5008.24	2970.24	3973.61
1191	335.146	2224.57	10398.4	8131.44	7508.89	7764.55	7628.61	5146.85	4745.24	5616.12	3176.11	4307.29	1562.59	3109.3	5857.11	6733.01	5631.95	7958.36	7316.95	6251.03	1908.57	5386.12	3004.61	64.6725	2703.76	4140.45	4383.34	4407.31	3800.95	2553.42	5617.62	7157.77	3065.66	5617.62	7871.53	2484.79	7134.22	7771.06	5240.31	8803.82
1192	335.141	1319.49	2780.25	4961.66	3810.21	4849.77	2652.31	4694.06	3312.48	2913.25	3860.76	1662.65	4137.48	2669.56	1037.73	1633.12	4130.84	1972.32	2212.9	3747.3	2592.65	899.35	2993.9	16.2628	2208.24	3351.7	5418.44	2923.8	1672.59	3955.11	6347.46	2761.66	1959.15	4058.23	4532.34	1663.38	6333.23	4517.82	4533.6	4204.65
1193	335.173	1359.92	10659.3	7891.29	10280.6	4237.73	12469.4	13344.9	7318.55	7810.51	11328.7	6379.98	11808.5	8435.57	2367.41	7141.61	6231.45	8322.54	5052.88	8028.71	8039.08	9247.24	5179.8	22.3141	5145.34	5327.24	7877.19	8117.15	4043.16	7672.45	13324.3	8457.33	7051.57	9400.57	12227.7	3889.52	14190.5	10827	8355.62	11631.5
1194	336.175	1359.14	29170.2	25473.4	27892.1	10802.5	38364.4	36928.1	20290.5	21936.2	31801.6	16063.2	38212.6	20936.3	7149.93	19440.9	17632.3	20787.2	14055.1	25320	23792.6	26277	13819	6.42943	12393.1	16819	24061.8	22874.6	13523.6	20019.1	37433.6	23225.5	20386.6	24112.2	38443.2	10411.5	35908.6	34073.8	24543.8	31087.6
1195	336.15	2224.58	5043	3854.25	4618.18	3645.84	4178.65	2808.56	1865.65	2678.68	1871.39	2414.91	3898.27	1727.99	3320.91	4057.03	3335.58	3375.39	3294.37	2982.24	987.807	1979.65	1317.35	66.5635	1440.91	1698.12	2142.23	2560.49	2239.17	1453.66	2770.99	3479.63	1303.59	2236.91	3953.53	1127.12	3685.62	4458.26	2753.11	4006.95
1196	337.186	2224.56	41898.8	31317.7	31442.1	31325.7	28825.6	19535.5	18037.5	21400.5	14608.3	18328.7	26836.4	16098.1	24698.8	29572.3	22611.4	31739.5	27341.1	24279.2	9949.21	16614.4	13544.4	98.7106	6814.83	17923.9	18685.9	19182.6	15598.5	17416.7	22264.8	25766.7	14772	20984	30158.4	11546.6	26642.2	32884.5	20109.3	32973.4
1197	337.184	1372.6	29840.1	15856.9	29510.3	10956.2	37802	39780.9	10318.2	16686.2	35476.7	15278.7	37897.8	19242.6	4175.21	14716.9	17407.5	21408.6	14224.4	26782.6	24920.7	23875	15430.5	33.6602	9516.89	17563.9	25755.8	23315.7	9228.58	20111.5	42717.9	24958.6	20558.7	18534.5	45276.5	7508.06	41231.6	36699.6	19130.7	34861
1198	337.124	996.091	79515.3	4718.09	31546.3	38636.7	35008	29070.2	36101.6	6201.99	8612.07	6336.67	18027.4	6264.89	4775.64	3820.59	2873.74	5346.9	2439.5	4800.01	1781.67	1222.03	617.559	27.2303	130.484	397.249	1605.85	2609.21	7361.3	2424.74	1423.76	10229.2	6726.22	5431.86	6950.77	614.508	5591.32	1305.97	1916.8	7226.9
1199	337.285	1619.45	103503	97729.4	93896.5	76020.4	202977	78309.1	108536	88107.7	108836	37972	58548.3	31115.4	40378.1	85930.7	50733.9	103840	37957.4	59137.3	26237.7	80188	17292.7	43.4949	34885.1	78794.6	117393	189976	96653.9	200656	155830	143531	38726.3	117173	62372.5	25730	113867	162499	98986.9	106975
1200	338.163	1371.31	10992.4	9118.1	10006.5	4209.98	8330.72	9898.18	6388.91	4272.47	11556.7	3510.62	14137.1	7102.89	2369.98	6960.05	4948.47	5393.65	4978.54	5752.87	8617	5529.96	5124.2	13.9936	2989.21	2906.11	4744.47	3540.22	4644.44	5094.01	14608.7	5728.85	6818.23	8107.33	14538.3	2437.14	12852.4	12988.4	8940.09	9197.29
1201	338.092	996.25	24877.3	1237.4	9949.59	12179.5	10273.6	9322.79	12158.3	1867.68	2188.18	1917.84	6045.96	2169.99	1035.28	633.388	786.48	1139.23	875.295	1947.27	747.876	430.761	299.132	20.0447	69.1032	233.946	247.611	411.297	2375.52	1088.31	604.334	3700.54	1722.78	1866.1	1362.93	262.864	1683.06	319.253	642.155	2000.89
1202	338.271	1619.14	27133.8	25342.2	23628.5	20261.2	51751.9	21316.7	29485	23312.2	28201.5	10225.3	15370.6	8084.65	10255.2	22958.3	13721.6	27163.4	10133.8	14790.6	5533.47	20664.8	4357.88	54.0828	9000.39	21083.8	31176.8	49593.1	24852.4	52008.4	39056.5	35841	10398	30908.9	15893.2	7422.32	28468.7	42155.7	26025.4	28446.9
1203	338.163	2224.44	10289.9	7929.78	8205.21	7771.5	5362	3169.52	4235.89	3432.9	4010.3	3945.77	6890.14	4036.95	6614.83	6253.35	5700.7	8220.59	7223.48	2987.64	2541.18	3455.3	3175.31	103.249	1560.24	4470.65	5299.82	5241.12	4332.39	2462.8	5771.53	5164.65	3340.6	5633.89	7808.96	3230.95	3991.5	8151.91	4260.77	8346.94
1204	339.028	553.453	1810.13	1648.66	2435.82	1865.02	1299.57	1224.28	1327.84	1408.19	1936.78	1980.42	1598.87	604.217	761.569	1842.55	2577.09	1385.28	1528.95	1062.82	2207.89	5602.9	2629.17	833.787	3180.79	2767.83	3765.03	2227.22	1836.75	2101.35	3471.11	2194	1026.52	1091.03	3480.05	1930.66	1699.67	3283.45	4416.2	4026.46
1205	339.287	1624.16	121809	174854	105288	100569	341168	86730.3	141717	132939	204890	29538	46525.2	28734.6	37204.9	79154.3	80960.2	88399.8	39763.7	59161.4	45680.1	63529.8	18535.2	86.9851	39849.2	71059	117717	280846	99527.6	205471	169239	223440	38335.9	79562.7	53015.9	27853.5	116847	147287	102067	117780
1206	339.295	2002.27	25217.9	18617.4	23025.8	19682.5	702.884	13632.4	17326.7	15401.9	18809.5	13561.7	18352.2	14203.7	16547.8	19419.5	22261.2	21631.3	20304.3	21237	16917.1	16275.6	15848.8	213.306	15742.9	22090.2	19567.4	2952.86	16445.4	19317.6	19118.4	20274.2	18879.4	17092.3	14745.4	16369	20718.9	18163.8	21769.5	19403.5
1207	339.96	553.254	515.565	336.054	641.854	608.26	469.189	273.777	371.208	384.122	312.991	470.388	637.993	199.345	540.285	753.862	646.88	635.299	273.427	310.375	378.975	1759.9	910.266	24.2049	935.777	1123.84	916.059	329.771	515.199	685.886	1157.05	820.289	416.317	487.381	1115.73	952.362	389.222	901.377	1114.14	961.244
1208	340.275	1624.16	33273.4	45763.2	25798.3	26049.6	89231.6	22271.6	35942.2	34650.8	54665	7034.8	11853.9	4734.74	9353.3	19512.8	21131.9	23024	10629.7	15047.7	12248.1	15687.8	4566.39	32.1469	9565.25	19069.1	30587.7	76689.4	26305.5	52168.3	42584.4	57242.1	9863.86	20177.1	12108	6822.56	30056.6	36741.2	26302.2	30341.6
1209	340.303	2217.26	8120.56	8726.58	8492.09	5897.23	8631.12	8700.25	9793.18	8837.35	8326.09	6623.72	9594.37	8784.89	4329.27	8847.39	7379.45	8378.93	2901.48	10613.5	8657.83	10302.2	4769.92	23.0705	4560.84	8231.4	10214.5	12198.9	6957.29	11041.8	9742.98	9827.63	7428.5	16294.2	7375.15	1324.7	8729.6	6943.38	10238.5	9229.41
1210	340.363	2002.17	4369.47	3224.99	6653.45	3554.94	3017.55	587.775	1146.98	1176.74	3016.99	2788.05	5996.91	3679.71	2399.41	5375.13	3330.56	5410.23	3522.92	5014.81	2005.76	3866.87	3050.4	8.32044	3360.71	4550.98	3994.85	3424.05	1842.55	3578.07	3221.72	3482.29	4034.6	3209.25	3489.43	3618.76	2559.35	1304.97	4737.71	3378.12
1211	341.01	759.606	121325	27016.6	47848.6	36233.8	27001.1	23784.7	32808.3	19751.3	22887.2	52451	19350.8	24021.4	27720.8	17410.7	28678.1	21380.3	17665.4	18967.8	45195.1	143293	51870.1	21297.9	80004.2	44800.6	80575.7	62567.1	34692.7	31312.1	82457.3	30628.9	30269.7	25836.4	76723.7	45402.1	40514	67082.8	94108.1	105236
1212	341.181	1881.82	14197.4	9718.85	18026.8	10695	8841.48	3292.26	10721.3	8917.04	10970.9	13268.6	11447.6	3320.49	13179	6815.9	7747.42	9462.29	13169.7	9955	4846.67	44811.2	8011.72	2161.03	18870.1	14846.7	4732.22	14311.2	12916.8	15976.6	21906.8	13345.8	7716.28	11402.1	17835.1	10301.5	10799.1	14287	16043.1	21422.5
1213	341.299	1644.24	1.34671e+06	1.09656e+06	1.38987e+06	1.10705e+06	1.13723e+06	818880	935907	930638	808209	707662	1.07482e+06	568940	718875	1.19114e+06	1.04324e+06	1.26739e+06	1.11425e+06	1.04608e+06	386501	753310	507218	2543.49	802907	1.22591e+06	995371	1.00114e+06	784342	831012	1.12651e+06	1.09389e+06	521472	1.27195e+06	1.04909e+06	657053	1.42462e+06	1.09443e+06	1.0638e+06	1.17346e+06
1214	341.295	2002.35	111866	87744.1	103214	91393.2	78360.3	78114.6	77190.4	71759.4	86354.1	68862.3	85783.7	67055.6	73829.6	88801.1	102904	94875.1	93593.7	90676.3	77255	75346.1	70832.6	800.641	69409.7	94983.8	86590.4	74992.1	72217.9	95363.5	85708.6	94438.5	87534.4	76493.6	68251.5	76011.1	89623.3	78182.7	98496.1	85833.6
1215	342.015	759.606	37458.4	8522.59	17005.8	9526.32	6504.72	6713.65	8948.12	6110.94	6926.33	16231.1	6061.36	6255.23	8533.41	5315.27	8818	6101.57	5002.45	5558.58	12489.7	45968.3	16128.9	2724.19	25753.9	14608.4	25478.2	22093.3	11039.5	8774.78	27701.5	10272.1	10221.9	7113.53	22633.1	13753.2	13474.6	20889.9	31672.4	34223.6
1216	342.134	1363.71	11192.6	9003.26	17317.8	7293.92	25984.1	26204.8	13326.6	7018.84	23721.4	10430.6	10385.9	3858.83	5063.72	12168.4	12092.5	14346.6	10549.8	17908.3	9666.75	20358.5	12491.6	227.302	13073.5	12241.8	17789.6	16829.3	4165.55	15935.8	28460.2	8612.82	15529.1	16500.2	4712.26	7172.13	8412.77	6194.57	17537.6	21205.6
1217	342.299	1644.23	362042	290964	378352	299847	308323	219716	255221	250706	221772	191458	289362	152988	193368	322247	282324	339972	301769	281124	103615	204996	135317	468.97	212083	333210	268148	272422	209665	225581	302831	294554	137188	345152	281098	178157	386029	298108	285204	317648
1218	342.293	2002.31	29677.9	24019.7	27825.3	23806.5	21567.2	20693.8	19841.9	19878.6	24657.1	19450.3	22905.6	18361.2	19691	25341.7	28852.9	26596.6	25208.6	25440	20420	19392.7	19688.9	364.959	17966.7	26671.6	23344	19999.1	19916.8	25507.4	23767.7	24819.7	24652.3	19913.4	18032.7	20880.5	24036.7	21586.9	27254.1	23344.7
1219	342.292	1881.14	24169.4	17922.4	20903.7	20056.1	13734	15702.2	15996.6	15168.8	16652.3	14343.5	17583.3	14039.5	14786.8	19596.2	21480	20350.6	20380.5	19296.9	15598.6	16345.5	15192.3	238.267	15499	21271.8	18596.7	16041.5	15101.6	20773.3	18551.5	20492.2	19162.1	16076.9	13634.2	15299.3	18992.9	15932.3	21927.7	18631.8
1220	342.298	1759.31	34638.3	16588.5	24211.7	18411.6	16413.6	14164.3	13442.1	16135.3	14018.9	17329.6	4804.68	4192.17	10051.9	18437.6	19024.2	15293	8161.5	23695.5	7974.37	2216.47	7355.18	211.415	8088.17	15330.9	17597.4	13528.3	12803.9	25421.6	2737.39	16495.4	15641	12250.8	6451.81	17010.4	7284.12	16937.9	24249.1	14852.5
1221	342.987	759.586	25744.7	4929.77	10280.9	6700.9	5378.52	4330.81	6207.68	3642.59	4601.89	9018.09	3772.88	3984.59	5488.59	3295.03	6139.23	2996.53	1567.61	3756.92	8561.67	33071.6	10747.1	2935.22	17605.3	9677.7	18125.4	13638.3	6894.39	5076.52	18003	6146.9	6071.59	5643.93	16980.7	9796.66	9014.22	13845.9	21133.9	23654.2
1222	343.184	1359.19	96883	81554	93604.1	35875.8	122523	123040	67473.6	69996.9	112203	51503.6	124716	64352.8	23774.1	62273.5	56537.7	68936.9	49313.5	83232	81269	89660.7	50949	163.005	46076	55214.2	82606	75118.8	42231	73051.9	129204	82969	65780.4	82421.8	136446	34134.8	123643	112147	79558.4	109238
1223	343.296	1644.17	94934.1	76216	99782.1	78286.6	79663.8	57401.7	66517.9	68208.3	55845.7	50148.8	76178.3	40099.2	52451	83153.6	74355.5	88410.4	79355.6	74340.6	26518	53657.8	34558.4	455.355	56126	88916.8	71032.2	70671.9	54935	59805.8	81409.5	78144.9	35525.9	92472.5	74723.3	46402.3	102489	76543.7	72988.9	83421.1
1224	343.284	1751.8	54560	39873.3	44792.3	42679.6	31438.4	30817.5	30116.2	31728.2	34274.3	29417.9	34114.6	23435.8	26589.5	39900.3	42097.8	43687	37255	41208.1	27522.4	32438.4	27467.3	186.83	28805.3	40005.8	36635.5	31858.9	28077.7	42148.4	36031.4	39771	38905.1	29822.1	29308.3	33179.9	38536.3	35929.6	43489.8	37294.7
1225	343.962	759.611	6189.77	893.66	1924.14	1925.59	1187.67	1112.25	1530.5	391.61	763.131	2358.52	722.221	929.97	1102.21	858.916	633.378	1025.74	446.83	821.11	1366.76	7244.67	2203.66	897.542	4246.24	2175.52	2733.5	3306.23	1060.52	1153.58	4179.07	1257.81	1223.47	1390.33	3384.66	1972.71	1696.14	2588.31	4313.08	4438.18
1226	344.181	1359.22	50476.7	42904.2	48816.1	19516.7	65123.9	64523.4	36989.7	37315.2	57836.3	28363.2	64046.8	34726.8	13724.3	33573.4	29881.6	36453.2	25790	42559.8	51991	52788.2	32458.3	57.108	38420.5	34891.9	47785.7	43615.2	25257.7	38589.3	74899.6	45755.7	38127.8	43872	74271.5	19148.8	66097.9	59569.2	41816.7	58495.3
1227	344.291	1643.9	15071.1	11792.2	15452.2	12045.2	10978.9	8968.34	9759.58	10489.9	9175.34	7988.61	10421.2	4435.51	7294.93	12490.9	11447.7	14053	11689.8	10457.9	2813.85	7933.39	4930.19	65.8071	8267.38	13113.4	10274.8	10786.6	7211.61	9717.87	12116.5	11944.8	5602.95	13167.1	11892.3	7484.88	15073	11827.3	11531.5	12562.7
1228	344.27	1751.6	14573.4	10261.2	12155.8	10824.8	8591.5	7933.57	7912.02	7456.69	7960.93	7331.89	4094.94	6572.3	5901.48	10485.2	10378.3	10734.7	9533.66	10665.5	7436.28	8195.87	6449.93	114.972	8067.52	9545.24	10044.9	7948.65	5108.23	11045.5	9110.77	10973.3	9703.51	7748.21	7338.51	7029.17	9985.82	9376.4	1863.04	10141.1
1229	345.179	1359.07	38009.5	31258.8	36773.3	14914.4	49269.5	46685.5	26778.9	27408.4	43813.7	19694.5	47930.5	30853.3	10071.5	25725.7	21609.3	28288.9	18882.5	31442.6	33682.9	35687.2	20638.4	74.5057	22004.3	23088.2	35085.5	28831.4	17727	27981.7	51244.5	33149.6	25244.8	32568.8	53078.9	13219.5	46887.8	43053.2	31378.7	41264.8
1230	345.269	1751.25	2742.56	2350.03	2729.28	2628.86	1036.16	907.17	1290.35	1385	831.47	1851.11	1794.01	402.031	1791.18	1783.09	2852.86	2701.45	2401.39	2047.93	1146.23	2358.6	1428.12	70.7259	1582.65	2817.31	2473.98	2153.82	1616.62	2646.97	2401.12	2873.21	1857.61	1404.25	1688.11	1302.26	1310.38	1101.44	2765.94	1344.74
1231	346.171	1359.13	16154.9	13394.2	14829.3	6001.01	19374.5	18871.9	10924.5	11529.9	17141	7959.13	20569.8	10288.8	4078.76	10339.7	9393.16	11458.6	7733.27	13832.9	13815.8	16023.2	9333.61	20.0447	8902.61	10619.3	14127.5	12884.3	7341.66	11897.2	22436.7	13868.4	10132	13482.6	21422	5168.09	19473.4	18390.1	13062.1	17489.5
1232	347.168	1370.67	20818.2	15989.9	19713.6	6806.82	24958.3	7309.22	4650.55	14420	24037	9509.98	25458.3	15809.7	4997.85	3975.93	6608.7	14705.3	8749.87	17020.3	16218.5	18951.1	9217.57	75.6425	9315.75	11232.9	15142.1	7641.79	8644.04	3226.34	27591.1	11136.2	13134.1	16515.2	30117.6	6788.5	20321.1	22768.7	9882.3	22631
1233	347.153	1319.69	4443.71	7582.26	6454.27	8860.51	5406.69	7081.08	808.703	5757.8	6468.59	2431.1	7327.83	6002.38	3907.19	1947.66	3042.9	3658.13	3583.27	6809.42	2541.61	1923.76	6295.89	62.025	3598.39	6641.69	11249.7	3469.49	3159.5	8640.61	11386.5	2726.54	4603.08	7728.18	8594.88	3594.03	7214.22	6946.7	6546.15	8647.71
1234	348.141	1362.18	12000.5	1208.79	11038.4	4204.54	5553.47	733.008	8417.69	9141.87	13741	4231.14	14890.6	8022.2	2019.97	4816.69	6943.28	8547.38	5645.09	10345.9	9303.17	11515.1	2825.84	17.7755	5809.49	6142.42	8076.1	6003.99	2343.08	3005.43	16565.2	5822.74	7485.23	4897.92	17281.9	2657.44	16199.2	13912.9	9937.53	7329.3
1235	348.163	1319.54	3269.47	6541.78	3909.14	5760.56	2706.17	5690.99	4232.59	3999.37	4574.34	1747.48	4554.67	3862.27	2223.35	2063.1	4728.93	2860.17	2643.82	5312.71	382.71	892.796	3837.81	18.9102	1795.44	5147.91	7398.82	4677.85	2392.92	5921.88	7753.31	1632.84	3105.08	5024.2	4928.83	1844.86	8908.56	6597.92	4756.26	5496.59
1236	349.182	1320.42	14184.4	26730.4	20796.3	28016.5	13594.5	23255.1	17057.1	16928.9	21461.3	9157.72	21540.8	14246.8	10265.9	11277.9	20021.5	11696.8	12091.2	22915.6	15305.7	5782.91	19133.1	26.8527	11051.6	20358.1	32997.7	18145.4	10733.4	25321.6	34416.6	13997.1	13335.6	24250.6	25848.1	11123.8	37901.6	25867.2	24669.7	25609.1
1237	349.147	2224.45	7831.3	5408.69	5344.24	5368.14	4993.57	3352.99	2290.28	3567.69	1737.51	2652.4	1966.13	2781.5	4319.26	4894.27	3773.92	5339.95	4711.79	4523.56	1653.05	4053.52	1947.19	53.7063	1198.69	2378.2	3759.63	3482.72	2620.73	2979.63	3324.41	4651.54	2331.45	3919.16	5442.33	1323.5	4086.06	6060.25	3261.43	6161.43
1238	349.07	1840.68	6736.33	3398.59	3911.37	3607.55	2506.84	2307.19	1782.55	1980.09	2185.54	1429.75	2152.8	1389.19	1916.85	3481.06	3755.71	4188.66	2713.48	3309.87	2219.36	3268.07	1965.4	53.7059	2907.36	3287.8	3229.45	1871.25	2626.12	3180.31	4447.67	4480.34	3468.74	3065.2	1883.89	3114.39	3921.51	1069.4	2805.03	3413.96
1239	349.162	1371.83	5713.19	4728.52	5003.61	1387.2	8122.11	7624.92	2163.86	1744.05	4716.14	3522.86	7448.08	2921.99	388.891	4104.93	3355.6	4104.47	2099.8	3445.38	4607.81	5377.33	2201.91	26.0959	2233.01	2563.03	3556.52	2062.31	2605.66	3106.93	7304.65	4196.38	3427.5	4372.24	8999.05	986.61	7055.1	6265.12	2261.99	7184.42
1240	350.189	929.541	20498.2	297214	153296	164815	101211	141057	58638.9	94691.4	268373	211309	281564	195276	243706	358455	453656	403574	231553	253317	62752.8	172496	76443.8	22.3139	15195.7	76681	166355	198594	193626	293278	279420	308105	96540.8	230339	357927	242464	296175	418963	345885	375908
1241	351.171	929.541	6422.46	103265	54278.8	58869.5	36656.4	50198.3	20389.1	32996.2	92786.5	70821.2	98015.3	67381.7	85246	125699	156545	139976	81425.8	88143.3	20991.6	59724.6	26231.2	21.9357	4791.16	26476.5	56722.4	67035.1	65774.8	101952	96626.5	105341	31908.5	79199.7	124601	83770	100600	141754	117852	130145
1242	351.172	1360.15	9260.06	7404.67	8008.95	3009.9	9946.89	10717.6	5834.95	6473.71	8805.36	4135.57	11056.6	5840.55	1790.52	5576.63	5267.78	5832.45	4106	6160.71	6574.1	7951.74	4128.44	26.8525	3867.25	4663.44	6310.32	6516.63	2825.49	4543.29	11062.5	6739.31	5492.92	6942.49	10486.8	2418.22	9698.86	8729.38	7200.85	9978.7
1243	352.161	929.541	2962.13	56723.1	29745.1	31887.3	19883.2	27038.8	10765.2	17869.6	51763.6	41971.3	52971.5	37044.3	47562.9	68497.1	88719.6	78793.7	45218.3	48638	7566.22	32181.7	14446.9	15.5063	2313.32	15484.6	31455.6	36433.7	37709	54573.1	53445.8	58194.1	17254.4	44184.8	67596.3	46958.8	54641.9	79825.6	65476.7	70991.1
1244	352.283	1619.36	5679.89	4203.53	3090.35	4404.43	13099.5	2892.64	6376.55	4416.58	6260.82	1626.67	3711.24	2020.6	1601.97	5513.73	1593.46	6556.05	1931.55	3047.04	1203.77	4822.56	958.935	26.8525	1635.57	5205.94	7239.71	12011.5	5725.42	12140.6	9306.19	8225.35	2172.78	7696.58	3859.79	740.34	7087.54	9133.63	4188.69	6829.62
1245	353.152	929.795	826.63	13531.1	5990.3	7099.15	4024.66	5984.08	2147.21	3308.14	12720.6	8206.3	12446.3	8666.33	10158.5	16606.2	20346.4	17979.5	9941.56	11082.8	2666.67	6989.78	2388.04	29.1215	526.96	3189.6	7144.92	8449.93	8558.12	11905.3	11906.1	13496.8	4786.14	9415.56	15279.1	10559.8	13275.6	18013.9	15391.2	15736.8
1246	353.247	2221.16	313002	271791	247679	234775	251408	228683	205165	223666	182570	169550	248752	110320	184105	252222	194170	268840	178503	249869	167575	243818	130557	1557.84	79448.4	190252	211361	247245	157272	227351	212014	269595	152612	314345	225312	81275.9	242350	244880	224288	281592
1247	354.139	930.019	138.673	2807.29	1723.22	1305.63	870.716	1463.32	354.971	1132.61	3218.57	1388.44	2832	2144.97	2319.04	3813.72	5020.56	4653.67	2913.49	3181.9	454.678	627.956	851.052	49.923	187.229	656.295	602.472	2275.95	2212.92	3375	2655.89	3872.81	809.01	2729.66	3919.9	2182.03	3438.72	4954.95	4575.31	4974.6
1248	354.29	1624	9131.21	12385.4	6714.03	7190.99	24883.1	5632.3	10311.1	8911.5	13479	1792.4	3130.63	1576.99	2521.08	5217.56	5442.67	5808.79	1975.01	3510.63	3855.02	3500.13	785.464	34.7946	2478.05	4673.76	8098.55	19841.1	6246.16	15392.7	11550.8	14982.9	2243.59	5124.18	3414.85	1808.79	8332.2	9511.65	6589.29	8227.54
1249	354.17	1397.6	1774.89	2819.4	6596.68	4374.1	3690.38	3276.52	2705.7	2889.82	11821.3	3368.82	5400.62	2574.82	2861.63	2678.55	4439.76	2831.13	1670.73	4101.06	128.252	2556.3	33.5803	31.391	130.873	862.063	2848.93	2621.93	669.673	1096.61	7522.79	1697.94	72.6332	3379.14	8338.06	920.582	14656.2	4365.29	5695.29	8086.26
1250	354.246	2220.92	75545.5	61461.9	63935.1	64263	59548.2	57728.1	52939.6	31659.7	31252.6	34400.3	65026.4	32823.1	43542.3	67593.2	53580.6	64687.7	44626.1	56114.9	32888.4	37828.3	26667.6	304.079	27327.1	44131	59610	64706.5	37421.1	52599.7	48176.1	67560.4	38930.4	66282.2	49897.1	19451.3	54545.4	60358.6	53296.7	63267.7
1251	355.087	553.64	46204.9	43895.4	46440.5	49009.5	30163.6	37353.2	39522.6	31056.4	34936.5	43306.7	43157.3	25045.5	30678.4	42197.2	52691.9	46796.3	31799.6	25459.1	53017.9	113610	59602.6	29513.8	89543.2	81477.8	83511.6	54422.1	47915.8	55168.4	72898.6	45656.2	49879.6	30188.8	75331	53077.4	54168.9	70188.8	90381	88862.5
1252	355.283	2002.31	15671.9	12041.1	13341.6	12907.1	10741.6	10225.7	10160.4	9823.22	11805.7	9229.34	11961.6	7766.34	9030.83	13410.2	13453.2	13140.4	11587.5	13314.2	10221.5	10733.9	9165.48	953.432	10012.2	13121.7	12234.7	9963.42	11047.2	13140.2	12413.9	12459.9	12252.5	10572.5	9717.79	10617.8	12204.1	10421.5	13153.3	12613.6
1253	355.244	1881.46	9276.84	7413.11	7743.63	7914.01	6237.23	6252.92	5907.85	6978.53	15932.2	5650.06	3548.79	5451.09	3077.89	8191.3	8586.43	8333.81	8046.03	7968.85	5703.79	178795	6096.12	743.166	72241.2	8599.13	7705.79	6170.32	8661.05	8226.77	91549.5	4637.88	7683	6384.61	68977.6	36345.8	16526.8	6470.78	66579.7	83202.3
1254	355.244	2219.81	12190.4	10255.2	12678.6	9980.03	9779.28	8522.79	9673.92	7293.94	7284.5	9914.61	8476.84	5769.35	7632.11	7720.33	8333.16	8650.94	8947.1	10324.4	6647.12	10211.3	7050.91	1134.62	6086.42	8146.18	8525.92	11231.2	6721.32	9231.51	10843.2	6361	7449.89	14909.7	9995.7	2925.43	4850.29	11553.3	6350.81	12467.4
1255	355.38	1643.95	7820.32	5013.61	4194.72	4043.48	11070.9	3009.66	816.272	4029.8	2014.84	4012.46	5821.19	1675.11	2641.59	7956.76	6645.88	5749.66	7911.63	4914.74	1328.55	2437.68	1263.68	90.7677	4221.1	7647.36	2909.24	10496	3167.55	3375.04	1786.92	8763.93	2068.95	5042.27	6978.97	968.082	6047.12	3757.28	3480.27	5821.72
1256	356.078	553.64	15142.3	15969.8	16542.2	16749.2	10022.4	11982.7	13549.8	9664.05	12956.6	14909.6	14524.7	9187.17	9189.77	13856.7	18056.6	16607.1	10619	9082.09	19071.2	39757.9	20720.8	9331.05	30945	27028.9	29080.5	19191.9	16339.9	17502.5	25537.5	16400	17213.2	10533	26823.1	18226.7	19657.8	24333.3	31416.5	31701.9
1257	356.299	1644.23	148916	117225	153012	120520	123126	87798.7	100125	103062	86630.5	74358.7	117159	61129.3	77552.4	131066	111582	136887	119960	113347	39488.6	81503	54117.4	350.971	86807.4	134207	110802	109364	83067.9	88271	123235	119358	54816.1	134971	111621	71951.4	156763	118115	115880	128425
1258	356.283	2002.55	10397	7933.38	10156.8	9042.17	7139.16	7818.3	7984.75	6877.51	7995.88	6764.51	8532.32	4616.52	7065.14	9706.83	10491.3	8811.71	7014.59	9098.25	6989.01	7512.3	6801.37	318.07	7542.81	10144.3	8816.95	6524.09	6962.8	8859.89	8421.03	8934.52	8798.79	5501.37	5240.15	7550.92	1662.96	8117.84	9797.34	8538.04
1259	357.065	553.418	9398.11	9440.58	9774.95	10860	6767.77	8710.61	8847.58	6187.36	7896.88	8482.75	9492.63	6042.35	7137.64	9327.82	11868.6	11007.8	7674.12	6109.05	11134.8	26420.5	13438.2	5946.71	18953.8	19213.4	18439.8	10012.5	9766.3	12539.3	16627.3	9836.22	8973.9	6509.25	16888.7	11779.1	12193.9	16340.8	21444	19884.1
1260	357.109	1240.21	46524	14788.4	63921	19572.5	23459.2	34726.3	10076	9418.19	89881.2	26032.6	16266.6	8363.03	18423.3	29789.9	19534.8	15750	919.306	31505.2	392.483	4685.34	369.766	132.371	583.71	11111.4	40721.4	38298.1	3325.09	29281.3	42920.1	12826	221.763	54425.6	5627.81	1442.86	82543.7	66805.3	90998.4	95216.1
[truncated: 344 more rows]

## Sheet: 归一化
NO.	mz	rt	GIN.1	GIN.2	GIN.3	GIN.4	GIN.5	GIN.6	GIN.7	GIN.8	GIN.9	GIN.10	GIN.11	GIN.12	GIN.13	GIN.14	GIN.15	GIN16	GIN17	GIN18	GIN.19	HC1	HC2	HC3	HC4	HC5	HC6	HC7	HC8	HC9	HC10	HC11	HC12	HC13	HC14	HC15	HC16	HC17	HC18	HC19
[truncated: 1,605 more rows]
